# Supplementary material for: catena-Poly[[trimethyl­tin(IV)]-μ-2-(3-thien­yl)acetato]
Source: Acta Crystallogr Sect E Struct Rep Online. 2008 Dec 10;65(Pt 1):m35. doi: 10.1107/S1600536808040762 (PMC2967881; doi:10.1107/S1600536808040762)
Supplement: Supplementary file 1 [file e-65-00m35-sup1.cif]

##############################################################################
###                                                                        ###
###        Electronic paper (Acta Crystallographica Section E)             ###
###                                                                        ###
##############################################################################
#                                                                            #
# This CIF contains the data in a paper accepted for publication in Acta     #
# Crystallographica Section E. It conforms to the requirements of Notes      #
# for Authors for Section E, and has been peer reviewed under the auspices   #
# of the IUCr Commission on Journals.                                        #
#                                                                            #
# Full details of the Crystallographic Information File format               #
# are given in the paper "The Crystallographic Information File (CIF):       #
# a New Standard Archive File for Crystallography" by S. R. Hall, F. H.      #
# Allen and I. D. Brown [Acta Cryst. (1991), A47, 655-685].                  #
#                                                                            #
# The current version of the core CIF dictionary is obtainable from          #
# ftp://ftp.iucr.org/pub/cif_core.dic. The current version number is 2.4.    #
#                                                                            #
# Software is freely available for graphical display of the structure(s) in  #
# this CIF.  For information consult the CIF home page http://www.iucr.org/  #
# cif/home.html                                                              #
#                                                                            #
# This file may be used for bona fide research purposes within the           #
# scientific community so long as proper attribution is given to the journal # 
# article from which it was obtained.                                        #
#                                                                            #
##############################################################################
                                             
data_I
_audit_creation_method     SHELXL-97
_chemical_name_systematic
;
<i>catena</i>-Poly[[trimethyltin(IV)]-\m-2-(3-thienyl)acetato]
;
_chemical_name_common     ?
_chemical_formula_moiety     'C9 H14 O2 S Sn'
_chemical_formula_sum     'C9 H14 O2 S Sn'
_chemical_formula_iupac     '[Sn (C H3)3 (C6 H5 O2 S)]'
_chemical_formula_weight     304.95
_chemical_melting_point     ?
_symmetry_cell_setting     'Triclinic'
_symmetry_space_group_name_H-M     'P -1'
_symmetry_space_group_name_Hall     '-P 1'
loop_
    _symmetry_equiv_pos_as_xyz
    'x, y, z'
    '-x, -y, -z'
_cell_length_a     10.0677(9)
_cell_length_b     10.8390(10)
_cell_length_c     13.2024(17)
_cell_angle_alpha     107.813(2)
_cell_angle_beta     105.6060(10)
_cell_angle_gamma     105.0300(10)
_cell_volume     1226.0(2)
_cell_formula_units_Z     4
_cell_measurement_reflns_used     2369
_cell_measurement_theta_min     2.456
_cell_measurement_theta_max     25.043
_cell_measurement_temperature     298(2)
_exptl_crystal_description     block
_exptl_crystal_colour     colorless
_exptl_crystal_size_max     0.55
_exptl_crystal_size_mid     0.50
_exptl_crystal_size_min     0.48
_exptl_crystal_density_diffrn     1.652
_exptl_crystal_density_meas     ?
_exptl_crystal_density_method     'not measured'
_exptl_crystal_F_000     600
_exptl_absorpt_coefficient_mu     2.225
_exptl_absorpt_correction_type     'multi-scan'
_exptl_absorpt_process_details     '(SADABS; Sheldrick, 1996)'
_exptl_absorpt_correction_T_min     0.3741
_exptl_absorpt_correction_T_max     0.4148
_exptl_special_details
;
Yield 76%; m.p. 458(3) K. Analysis calculated (%) for C~9~H~14~O~2~S~1~Sn~1~
(Mr = 304.95): C, 35.42; H, 4.59. Found: C, 35.53; H, 4.67.
;
_diffrn_ambient_temperature     298(2)
_diffrn_radiation_type     MoK\a
_diffrn_radiation_wavelength     0.71073
_diffrn_radiation_source     'fine-focus sealed tube'
_diffrn_radiation_monochromator     graphite
_diffrn_measurement_device_type     'Bruker SMART CCD area-detector'
_diffrn_measurement_method     '\f and \w'
_diffrn_detector_area_resol_mean     ?
_diffrn_reflns_number     6334
_diffrn_reflns_av_R_equivalents     0.0392
_diffrn_reflns_av_sigmaI/netI     0.0724
_diffrn_reflns_theta_min     2.13
_diffrn_reflns_theta_max     25.01
_diffrn_reflns_theta_full     25.01
_diffrn_measured_fraction_theta_max     0.982
_diffrn_measured_fraction_theta_full     0.982
_diffrn_reflns_limit_h_min     -11
_diffrn_reflns_limit_h_max     11
_diffrn_reflns_limit_k_min     -11
_diffrn_reflns_limit_k_max     12
_diffrn_reflns_limit_l_min     -15
_diffrn_reflns_limit_l_max     15
_diffrn_standards_number     ?
_diffrn_standards_interval_count     ?
_diffrn_standards_interval_time     ?
_diffrn_standards_decay_%     ?
_refine_special_details
;
Refinement of <i>F</i>^2^ against ALL reflections. The weighted <i>R</i>-factor
<i>wR</i> and goodness of fit <i>S</i> are based on <i>F</i>^2^, conventional
<i>R</i>-factors <i>R</i> are based on <i>F</i>, with <i>F</i> set to zero for
negative <i>F</i>^2^. The threshold expression of <i>F</i>^2^ >
\s(<i>F</i>^2^) is used only for calculating <i>R</i>-factors(gt) <i>etc</i>.
and is not relevant to the choice of reflections for refinement.
<i>R</i>-factors based on <i>F</i>^2^ are statistically about twice as large
as those based on <i>F</i>, and <i>R</i>- factors based on ALL data will be
even larger.
;
_reflns_number_total     4227
_reflns_number_gt     2865
_reflns_threshold_expression     I>2\s(I)
_refine_ls_structure_factor_coef     Fsqd
_refine_ls_matrix_type     full
_refine_ls_R_factor_all     0.0771
_refine_ls_R_factor_gt     0.0455
_refine_ls_wR_factor_gt     0.1120
_refine_ls_wR_factor_ref     0.1433
_refine_ls_goodness_of_fit_ref     0.973
_refine_ls_restrained_S_all     0.997
_refine_ls_number_reflns     4227
_refine_ls_number_parameters     282
_refine_ls_number_restraints     0
_refine_ls_hydrogen_treatment     constr
_refine_ls_weighting_scheme     calc
_refine_ls_weighting_details
         'calc w=1/[\s^2^(Fo^2^)+(0.0669P)^2^+2.6141P] where P=(Fo^2^+2Fc^2^)/3'
_atom_sites_solution_hydrogens     geom
_atom_sites_solution_primary     direct
_atom_sites_solution_secondary     difmap
_refine_ls_shift/su_max     0.048
_refine_ls_shift/su_mean     0.002
_refine_diff_density_max     0.980
_refine_diff_density_min     -0.941
_refine_ls_extinction_method     none
_refine_ls_extinction_coef     ?
loop_
    _atom_type_symbol
    _atom_type_description
    _atom_type_scat_dispersion_real
    _atom_type_scat_dispersion_imag
    _atom_type_scat_source
    'C' 'C' 0.0033 0.0016
                         'International Tables Vol C Tables 4.2.6.8 and 6.1.1.4'
    'H' 'H' 0.0000 0.0000
                         'International Tables Vol C Tables 4.2.6.8 and 6.1.1.4'
    'S' 'S' 0.1246 0.1234
                         'International Tables Vol C Tables 4.2.6.8 and 6.1.1.4'
    'O' 'O' 0.0106 0.0060
                         'International Tables Vol C Tables 4.2.6.8 and 6.1.1.4'
    'Sn' 'Sn' -0.6537 1.4246
                         'International Tables Vol C Tables 4.2.6.8 and 6.1.1.4'
_computing_data_collection     'SMART (Siemens, 1996)'
_computing_cell_refinement     'SMART (Siemens, 1996)'
_computing_data_reduction     'SAINT (Siemens, 1996)'
_computing_structure_solution     'SHELXS97 (Sheldrick, 2008)'
_computing_structure_refinement     'SHELXL97 (Sheldrick, 2008)'
_computing_molecular_graphics     'SHELXTL (Sheldrick, 2008)'
_computing_publication_material     'SHELXTL (Sheldrick, 2008)'
loop_
    _atom_site_type_symbol
    _atom_site_label
    _atom_site_fract_x
    _atom_site_fract_y
    _atom_site_fract_z
    _atom_site_U_iso_or_equiv
    _atom_site_adp_type
    _atom_site_calc_flag
    _atom_site_refinement_flags
    _atom_site_occupancy
    _atom_site_disorder_assembly
    _atom_site_disorder_group
    Sn Sn1 0.00471(6) 0.03382(5) 0.21785(4) 0.0461(2) Uani d U 1 . .
    Sn Sn2 -0.41279(6) 0.16957(6) 0.33911(5) 0.0545(2) Uani d U 1 . .
    O O1 -0.1169(7) 0.1535(7) 0.3189(5) 0.0680(15) Uani d U 1 . .
    O O2 -0.1760(6) 0.2957(6) 0.4423(5) 0.0676(14) Uani d U 1 . .
    O O3 0.0962(6) -0.0894(6) 0.1133(5) 0.0606(13) Uani d U 1 . .
    O O4 0.3251(7) 0.0451(7) 0.2369(6) 0.0690(15) Uani d U 1 . .
    S S1 0.2843(5) 0.3983(5) 0.8011(4) 0.1006(13) Uani d PDU 0.799(9) A 1
    S S2 0.3209(8) -0.4916(6) 0.1179(6) 0.119(2) Uani d PDU 0.618(7) B 1
    C C6' 0.247(7) 0.323(7) 0.756(4) 0.1006(13) Uani d PDU 0.201(9) A 2
    H H6' 0.2871 0.2683 0.7866 0.121 Uiso calc PR 0.201(9) A 2
    C C12' 0.385(3) -0.442(4) 0.161(3) 0.100(3) Uani d PDU 0.382(7) B 2
    H H12' 0.4562 -0.4806 0.1770 0.120 Uiso calc PR 0.382(7) B 2
    C C1 -0.0805(10) 0.2573(10) 0.4090(8) 0.0614(17) Uani d U 1 . .
    C C2 0.0805(10) 0.3498(10) 0.4811(8) 0.0670(18) Uani d U 1 . .
    H H2A 0.1420 0.3084 0.4483 0.080 Uiso calc R 1 . .
    H H2B 0.0979 0.4395 0.4758 0.080 Uiso calc R 1 . .
    C C3 0.2552(11) 0.3558(12) 0.6612(8) 0.088(2) Uani d DU 1 . .
    H H3 0.3158 0.3241 0.6265 0.106 Uiso calc R 1 A 1
    C C4 0.1300(10) 0.3741(10) 0.6046(8) 0.0668(18) Uani d DU 1 A .
    C C5 0.0582(11) 0.4211(11) 0.6774(7) 0.083(2) Uani d DU 1 . .
    H H5 -0.0335 0.4284 0.6505 0.100 Uiso calc R 1 A 1
    C C6 0.1366(18) 0.4563(19) 0.7945(10) 0.092(2) Uani d PDU 0.799(9) A 1
    H H6 0.1142 0.5015 0.8562 0.111 Uiso calc PR 0.799(9) A 1
    S S1' 0.142(2) 0.4122(19) 0.7986(12) 0.092(2) Uani d PDU 0.201(9) A 2
    C C7 0.2353(10) -0.0589(9) 0.1473(8) 0.0613(17) Uani d U 1 . .
    C C8 0.2889(11) -0.1548(10) 0.0747(9) 0.0717(19) Uani d U 1 . .
    H H8A 0.2320 -0.1808 -0.0057 0.086 Uiso calc R 1 . .
    H H8B 0.3922 -0.1054 0.0902 0.086 Uiso calc R 1 . .
    C C9 0.3697(14) -0.3484(11) 0.0930(10) 0.097(2) Uani d DU 1 . .
    H H9 0.4549 -0.3174 0.0784 0.117 Uiso calc R 1 B 1
    C C10 0.2751(12) -0.2818(11) 0.0960(10) 0.0784(19) Uani d U 1 B .
    C C11 0.141(2) -0.3678(19) 0.0865(18) 0.092(3) Uani d PU 0.618(7) B 1
    H H11 0.0564 -0.3457 0.0747 0.111 Uiso calc PR 0.618(7) B 1
    C C12 0.1449(17) -0.5016(18) 0.0973(18) 0.087(3) Uani d PDU 0.618(7) B 1
    H H12 0.0672 -0.5738 0.0935 0.105 Uiso calc PR 0.618(7) B 1
    C C11' 0.216(3) -0.312(2) 0.175(3) 0.085(3) Uani d PDU 0.382(7) B 2
    H H11' 0.1699 -0.2589 0.2123 0.102 Uiso calc PR 0.382(7) B 2
    S S2' 0.2352(12) -0.4508(9) 0.1964(10) 0.112(2) Uani d PDU 0.382(7) B 2
    C C13 0.0846(11) -0.0140(10) 0.3604(8) 0.068(2) Uani d U 1 . .
    H H13A 0.1823 0.0536 0.4104 0.102 Uiso calc R 1 . .
    H H13B 0.0887 -0.1054 0.3341 0.102 Uiso calc R 1 . .
    H H13C 0.0191 -0.0120 0.4015 0.102 Uiso calc R 1 . .
    C C14 -0.2133(10) -0.0952(9) 0.0935(8) 0.066(2) Uani d U 1 . .
    H H14A -0.2219 -0.1910 0.0666 0.098 Uiso calc R 1 . .
    H H14B -0.2317 -0.0679 0.0300 0.098 Uiso calc R 1 . .
    H H14C -0.2848 -0.0850 0.1279 0.098 Uiso calc R 1 . .
    C C15 0.1068(11) 0.2206(9) 0.2013(8) 0.069(2) Uani d U 1 . .
    H H15A 0.0632 0.2869 0.2275 0.104 Uiso calc R 1 . .
    H H15B 0.0919 0.2003 0.1221 0.104 Uiso calc R 1 . .
    H H15C 0.2113 0.2589 0.2468 0.104 Uiso calc R 1 . .
    C C16 -0.4000(12) -0.0100(11) 0.3667(9) 0.082(3) Uani d U 1 . .
    H H16A -0.3111 0.0163 0.4316 0.123 Uiso calc R 1 . .
    H H16B -0.3980 -0.0755 0.2997 0.123 Uiso calc R 1 . .
    H H16C -0.4851 -0.0521 0.3815 0.123 Uiso calc R 1 . .
    C C17 -0.4101(11) 0.2078(11) 0.1919(8) 0.075(3) Uani d U 1 . .
    H H17A -0.4097 0.1274 0.1355 0.113 Uiso calc R 1 . .
    H H17B -0.3227 0.2871 0.2128 0.113 Uiso calc R 1 . .
    H H17C -0.4969 0.2263 0.1605 0.113 Uiso calc R 1 . .
    C C18 -0.4695(12) 0.3080(12) 0.4558(10) 0.099(4) Uani d U 1 . .
    H H18A -0.5723 0.2659 0.4429 0.149 Uiso calc R 1 . .
    H H18B -0.4530 0.3933 0.4445 0.149 Uiso calc R 1 . .
    H H18C -0.4090 0.3278 0.5330 0.149 Uiso calc R 1 . .
loop_
    _atom_site_aniso_label
    _atom_site_aniso_U_11
    _atom_site_aniso_U_22
    _atom_site_aniso_U_33
    _atom_site_aniso_U_12
    _atom_site_aniso_U_13
    _atom_site_aniso_U_23
    Sn1 0.0353(3) 0.0473(3) 0.0463(3) 0.0115(2) 0.0107(2) 0.0144(3)
    Sn2 0.0379(3) 0.0577(4) 0.0552(4) 0.0155(3) 0.0156(3) 0.0103(3)
    O1 0.045(3) 0.069(3) 0.067(3) 0.018(2) 0.015(2) 0.007(2)
    O2 0.045(3) 0.071(3) 0.069(3) 0.024(2) 0.018(2) 0.007(2)
    O3 0.050(3) 0.058(3) 0.070(3) 0.023(2) 0.025(2) 0.017(2)
    O4 0.049(3) 0.065(3) 0.081(3) 0.021(2) 0.025(2) 0.015(3)
    S1 0.083(2) 0.112(3) 0.085(2) 0.0325(19) 0.0064(18) 0.0385(19)
    S2 0.105(3) 0.081(3) 0.136(4) 0.030(3) 0.018(3) 0.025(3)
    C6' 0.083(2) 0.112(3) 0.085(2) 0.0325(19) 0.0064(18) 0.0385(19)
    C12' 0.086(5) 0.072(4) 0.116(5) 0.025(4) 0.022(4) 0.025(4)
    C1 0.045(3) 0.068(3) 0.064(3) 0.022(3) 0.019(3) 0.017(3)
    C2 0.048(3) 0.078(3) 0.069(3) 0.026(3) 0.023(3) 0.019(3)
    C3 0.069(3) 0.096(4) 0.081(3) 0.032(3) 0.012(3) 0.026(3)
    C4 0.055(3) 0.077(3) 0.071(3) 0.028(3) 0.021(3) 0.031(3)
    C5 0.068(3) 0.092(3) 0.076(3) 0.029(3) 0.015(3) 0.028(3)
    C6 0.078(3) 0.099(4) 0.084(3) 0.025(3) 0.017(3) 0.035(3)
    S1' 0.078(3) 0.099(4) 0.084(3) 0.025(3) 0.017(3) 0.035(3)
    C7 0.055(3) 0.057(3) 0.077(3) 0.023(3) 0.032(3) 0.026(3)
    C8 0.062(3) 0.065(3) 0.087(4) 0.023(3) 0.035(3) 0.024(3)
    C9 0.082(4) 0.076(4) 0.110(4) 0.023(3) 0.027(3) 0.023(3)
    C10 0.068(3) 0.065(3) 0.099(3) 0.028(3) 0.032(3) 0.026(3)
    C11 0.080(4) 0.073(4) 0.107(4) 0.023(3) 0.029(4) 0.025(3)
    C12 0.081(4) 0.065(4) 0.109(4) 0.025(4) 0.031(4) 0.031(4)
    C11' 0.075(4) 0.067(4) 0.101(4) 0.024(3) 0.030(3) 0.024(3)
    S2' 0.105(4) 0.078(4) 0.127(4) 0.020(3) 0.028(4) 0.033(3)
    C13 0.063(4) 0.075(5) 0.058(4) 0.019(4) 0.015(4) 0.028(4)
    C14 0.045(4) 0.064(5) 0.064(5) 0.007(4) 0.006(4) 0.018(4)
    C15 0.065(5) 0.062(4) 0.074(5) 0.017(4) 0.021(4) 0.030(4)
    C16 0.069(5) 0.079(5) 0.079(5) 0.017(4) 0.011(4) 0.033(4)
    C17 0.058(5) 0.078(5) 0.070(5) 0.010(4) 0.011(4) 0.029(4)
    C18 0.064(6) 0.096(6) 0.093(6) 0.027(5) 0.030(5) -0.016(5)
_geom_special_details
;
All e.s.d.'s (except the e.s.d. in the dihedral angle between two l.s. planes)
are estimated using the full covariance matrix. The cell e.s.d.'s are taken
into account individually in the estimation of e.s.d.'s in distances, angles
and torsion angles; correlations between e.s.d.'s in cell parameters are only
used when they are defined by crystal symmetry. An approximate (isotropic)
treatment of cell e.s.d.'s is used for estimating e.s.d.'s involving l.s.
planes.
;
loop_
    _geom_bond_atom_site_label_1
    _geom_bond_atom_site_label_2
    _geom_bond_site_symmetry_2
    _geom_bond_distance
    _geom_bond_publ_flag
    Sn1 C13 . 2.111(8) ?
    Sn1 C15 . 2.125(9) ?
    Sn1 C14 . 2.129(8) ?
    Sn1 O3 . 2.176(5) ?
    Sn1 O1 . 2.368(6) ?
    Sn2 C17 . 2.113(9) ?
    Sn2 C18 . 2.110(9) ?
    Sn2 C16 . 2.116(10) ?
    Sn2 O2 . 2.198(6) ?
    Sn2 O4 1_455 2.394(6) ?
    O1 C1 . 1.243(10) ?
    O2 C1 . 1.271(10) ?
    O3 C7 . 1.266(10) ?
    O4 C7 . 1.252(11) ?
    O4 Sn2 1_655 2.394(6) ?
    S1 C3 . 1.682(10) ?
    S1 C6 . 1.751(14) ?
    S2 C9 . 1.662(11) ?
    S2 C12 . 1.688(13) ?
    C6' C3 . 1.420(10) ?
    C6' S1' . 1.690(17) ?
    C6' H6' . 0.9300 ?
    C12' C9 . 1.55(4) ?
    C12' S2' . 1.688(16) ?
    C12' H12' . 0.9300 ?
    C1 C2 . 1.511(12) ?
    C2 C4 . 1.487(12) ?
    C2 H2A . 0.9700 ?
    C2 H2B . 0.9700 ?
    C3 C4 . 1.378(8) ?
    C3 H3 . 0.9300 ?
    C4 C5 . 1.403(8) ?
    C5 C6 . 1.409(9) ?
    C5 S1' . 1.642(14) ?
    C5 H5 . 0.9300 ?
    C6 H6 . 0.9300 ?
    C7 C8 . 1.499(12) ?
    C8 C10 . 1.467(13) ?
    C8 H8A . 0.9700 ?
    C8 H8B . 0.9700 ?
    C9 C10 . 1.337(14) ?
    C9 H9 . 0.9300 ?
    C10 C11 . 1.38(2) ?
    C10 C11' . 1.42(3) ?
    C11 C12 . 1.51(2) ?
    C11 H11 . 0.9300 ?
    C12 H12 . 0.9300 ?
    C11' S2' . 1.662(15) ?
    C11' H11' . 0.9300 ?
    C13 H13A . 0.9600 ?
    C13 H13B . 0.9600 ?
    C13 H13C . 0.9600 ?
    C14 H14A . 0.9600 ?
    C14 H14B . 0.9600 ?
    C14 H14C . 0.9600 ?
    C15 H15A . 0.9600 ?
    C15 H15B . 0.9600 ?
    C15 H15C . 0.9600 ?
    C16 H16A . 0.9600 ?
    C16 H16B . 0.9600 ?
    C16 H16C . 0.9600 ?
    C17 H17A . 0.9600 ?
    C17 H17B . 0.9600 ?
    C17 H17C . 0.9600 ?
    C18 H18A . 0.9600 ?
    C18 H18B . 0.9600 ?
    C18 H18C . 0.9600 ?
loop_
    _geom_angle_atom_site_label_1
    _geom_angle_atom_site_label_2
    _geom_angle_atom_site_label_3
    _geom_angle_site_symmetry_1
    _geom_angle_site_symmetry_3
    _geom_angle
    _geom_angle_publ_flag
    C13 Sn1 C15 . . 125.3(4) ?
    C13 Sn1 C14 . . 118.1(4) ?
    C15 Sn1 C14 . . 115.6(4) ?
    C13 Sn1 O3 . . 94.8(3) ?
    C15 Sn1 O3 . . 94.7(3) ?
    C14 Sn1 O3 . . 89.8(3) ?
    C13 Sn1 O1 . . 87.5(3) ?
    C15 Sn1 O1 . . 87.8(3) ?
    C14 Sn1 O1 . . 84.9(3) ?
    O3 Sn1 O1 . . 174.7(2) ?
    C17 Sn2 C18 . . 115.9(5) ?
    C17 Sn2 C16 . . 126.4(4) ?
    C18 Sn2 C16 . . 116.9(5) ?
    C17 Sn2 O2 . . 95.0(3) ?
    C18 Sn2 O2 . . 89.8(3) ?
    C16 Sn2 O2 . . 94.0(3) ?
    C17 Sn2 O4 . 1_455 86.8(3) ?
    C18 Sn2 O4 . 1_455 85.8(3) ?
    C16 Sn2 O4 . 1_455 88.2(3) ?
    O2 Sn2 O4 . 1_455 175.6(2) ?
    C1 O1 Sn1 . . 137.2(6) ?
    C1 O2 Sn2 . . 118.4(6) ?
    C7 O3 Sn1 . . 119.8(6) ?
    C7 O4 Sn2 . 1_655 139.9(6) ?
    C3 S1 C6 . . 94.4(6) ?
    C9 S2 C12 . . 94.6(8) ?
    C3 C6' S1' . . 100.4(16) ?
    C3 C6' H6' . . 129.8 ?
    S1' C6' H6' . . 129.8 ?
    C9 C12' S2' . . 99.0(18) ?
    C9 C12' H12' . . 130.5 ?
    S2' C12' H12' . . 130.5 ?
    O1 C1 O2 . . 122.2(8) ?
    O1 C1 C2 . . 121.5(8) ?
    O2 C1 C2 . . 116.2(8) ?
    C4 C2 C1 . . 115.5(8) ?
    C4 C2 H2A . . 108.4 ?
    C1 C2 H2A . . 108.4 ?
    C4 C2 H2B . . 108.4 ?
    C1 C2 H2B . . 108.4 ?
    H2A C2 H2B . . 107.5 ?
    C4 C3 C6' . . 113(2) ?
    C4 C3 S1 . . 111.4(8) ?
    C4 C3 H3 . . 124.3 ?
    C6' C3 H3 . . 116.6 ?
    S1 C3 H3 . . 124.3 ?
    C3 C4 C5 . . 112.4(9) ?
    C3 C4 C2 . . 123.1(8) ?
    C5 C4 C2 . . 124.5(8) ?
    C4 C5 C6 . . 114.5(10) ?
    C4 C5 S1' . . 105.5(10) ?
    C4 C5 H5 . . 122.7 ?
    C6 C5 H5 . . 122.7 ?
    S1' C5 H5 . . 129.4 ?
    C5 C6 S1 . . 106.5(9) ?
    C5 C6 H6 . . 126.8 ?
    S1 C6 H6 . . 126.8 ?
    C5 S1' C6' . . 99.5(15) ?
    O4 C7 O3 . . 122.5(8) ?
    O4 C7 C8 . . 120.9(8) ?
    O3 C7 C8 . . 116.5(8) ?
    C10 C8 C7 . . 112.8(8) ?
    C10 C8 H8A . . 109.0 ?
    C7 C8 H8A . . 109.0 ?
    C10 C8 H8B . . 109.0 ?
    C7 C8 H8B . . 109.0 ?
    H8A C8 H8B . . 107.8 ?
    C10 C9 C12' . . 121.4(13) ?
    C10 C9 S2 . . 113.8(10) ?
    C10 C9 H9 . . 123.1 ?
    C12' C9 H9 . . 111.0 ?
    S2 C9 H9 . . 123.1 ?
    C9 C10 C11 . . 110.8(12) ?
    C9 C10 C11' . . 103.9(13) ?
    C11 C10 C11' . . 45.4(13) ?
    C9 C10 C8 . . 125.4(10) ?
    C11 C10 C8 . . 121.2(12) ?
    C11' C10 C8 . . 123.7(11) ?
    C10 C11 C12 . . 113.3(16) ?
    C10 C11 H11 . . 123.4 ?
    C12 C11 H11 . . 123.3 ?
    C11 C12 S2 . . 105.0(12) ?
    C11 C12 H12 . . 127.5 ?
    S2 C12 H12 . . 127.5 ?
    C10 C11' S2' . . 113.7(18) ?
    C10 C11' H11' . . 123.2 ?
    S2' C11' H11' . . 123.2 ?
    C11' S2' C12' . . 95.9(18) ?
    Sn1 C13 H13A . . 109.5 ?
    Sn1 C13 H13B . . 109.5 ?
    H13A C13 H13B . . 109.5 ?
    Sn1 C13 H13C . . 109.5 ?
    H13A C13 H13C . . 109.5 ?
    H13B C13 H13C . . 109.5 ?
    Sn1 C14 H14A . . 109.5 ?
    Sn1 C14 H14B . . 109.5 ?
    H14A C14 H14B . . 109.5 ?
    Sn1 C14 H14C . . 109.5 ?
    H14A C14 H14C . . 109.5 ?
    H14B C14 H14C . . 109.5 ?
    Sn1 C15 H15A . . 109.5 ?
    Sn1 C15 H15B . . 109.5 ?
    H15A C15 H15B . . 109.5 ?
    Sn1 C15 H15C . . 109.5 ?
    H15A C15 H15C . . 109.5 ?
    H15B C15 H15C . . 109.5 ?
    Sn2 C16 H16A . . 109.5 ?
    Sn2 C16 H16B . . 109.5 ?
    H16A C16 H16B . . 109.5 ?
    Sn2 C16 H16C . . 109.5 ?
    H16A C16 H16C . . 109.5 ?
    H16B C16 H16C . . 109.5 ?
    Sn2 C17 H17A . . 109.5 ?
    Sn2 C17 H17B . . 109.5 ?
    H17A C17 H17B . . 109.5 ?
    Sn2 C17 H17C . . 109.5 ?
    H17A C17 H17C . . 109.5 ?
    H17B C17 H17C . . 109.5 ?
    Sn2 C18 H18A . . 109.5 ?
    Sn2 C18 H18B . . 109.5 ?
    H18A C18 H18B . . 109.5 ?
    Sn2 C18 H18C . . 109.5 ?
    H18A C18 H18C . . 109.5 ?
    H18B C18 H18C . . 109.5 ?
data_global
_journal_date_recd_electronic     2008-11-14
_journal_date_accepted     2008-12-03
_journal_name_full     'Acta Crystallographica, Section E'
_journal_year     2009
_journal_volume     65
_journal_issue      1
_journal_page_first     m35
_journal_page_last     m35
_journal_paper_category     QM
_journal_coeditor_code     PV2123
_publ_contact_author_name     'Prof. Handong Yin'
_publ_contact_author_address
;
  College of Chemistry and Chemical Engineering
  Liaocheng University
  Shandong 252059
  People's Republic of China
;
_publ_contact_author_email     handongyin@163.com
_publ_contact_author_fax     '86 635 8239121'
_publ_contact_author_phone     '86 635 8239121'
_publ_section_title
;
<i>catena</i>-Poly[[trimethyltin(IV)]-\m-2-(3-thienyl)acetato]
;
loop_
    _publ_author_name
    _publ_author_address
    'Minglei Yang'
;
  College of Chemistry and Chemical Engineering
  Liaocheng University
  Shandong 252059
  People's Republic of China
;
    'Handong Yin'
;
  College of Chemistry and Chemical Engineering
  Liaocheng University
  Shandong 252059
  People's Republic of China
;
    'Liyuan Wen'
;
  College of Chemistry and Chemical Engineering
  Liaocheng University
  Shandong 252059
  People's Republic of China
;
    'Wenkuan Li'
;
  College of Chemistry and Chemical Engineering
  Liaocheng University
  Shandong 252059
  People's Republic of China
;
    'Daqi Wang'
;
  College of Chemistry and Chemical Engineering
  Liaocheng University
  Shandong 252059
  People's Republic of China
;
