# Supplementary material for: catena-Poly[[trimethyl­tin(IV)]-μ-2-(3-thien­yl)acetato]
Source: Acta Crystallogr Sect E Struct Rep Online. 2008 Dec 10;65(Pt 1):m35. doi: 10.1107/S1600536808040762 (PMC2967881; doi:10.1107/S1600536808040762)
Supplement: Supplementary file 2 [file e-65-00m35-Isup2.hkl]

# 
# h,k,l, Fc-squared, Fo-squared, sigma(Fo-squared) and status flag 
# 
data_I
_shelx_title ' 080511b in P-1' 
_shelx_refln_list_code          4 
_shelx_F_calc_maximum      223.34 
_exptl_crystal_F_000       600.00 
_reflns_d_resolution_high  0.8406 
 
loop_ 
 _symmetry_equiv_pos_as_xyz 
 'x, y, z' 
 '-x, -y, -z' 
 
_cell_length_a    10.0677 
_cell_length_b    10.8390 
_cell_length_c    13.2024 
_cell_angle_alpha 107.813 
_cell_angle_beta  105.606 
_cell_angle_gamma 105.030 
 
_shelx_F_squared_multiplier     1.000 
 
loop_ 
 _refln_index_h 
 _refln_index_k 
 _refln_index_l 
 _refln_F_squared_calc 
 _refln_F_squared_meas 
 _refln_F_squared_sigma 
 _refln_observed_status 
   1   0   0     3372.04     3561.95    123.63 o 
   2   0   0     4535.99     4678.93    258.46 o 
   3   0   0     5516.20     5699.63    316.86 o 
   4   0   0        8.86       -3.75     10.11 o 
   5   0   0     5384.02     5426.38    310.00 o 
   6   0   0      246.19      254.33     36.15 o 
   7   0   0     4813.47     5491.06    323.73 o 
   8   0   0      472.17      430.81     41.54 o 
   9   0   0      416.93      484.27     74.67 o 
  10   0   0     1290.74     1398.79    124.55 o 
 -11   1   0      132.76      113.43     51.41 o 
 -10   1   0      523.75      424.77     72.09 o 
  -8   1   0        1.11        0.13     22.75 o 
  -7   1   0     4821.37     5251.56    309.32 o 
  -6   1   0       96.81      137.03     29.41 o 
  -5   1   0     5403.63     5261.56    190.04 o 
  -4   1   0    11767.81    12024.77    416.43 o 
  -2   1   0    42599.84    41526.25   2244.17 o 
   0   1   0    10955.45    11363.32    617.76 o 
   1   1   0    10772.96    11361.45    428.48 o 
   2   1   0     1643.98     1648.61    130.73 o 
   3   1   0    22737.31    26674.80   2209.68 o 
   4   1   0      427.77      405.36     27.66 o 
   5   1   0     8744.47     9793.80    382.76 o 
   6   1   0      356.99      375.00     33.64 o 
   7   1   0      361.46      427.41     40.00 o 
   8   1   0     1926.27     1911.30    143.18 o 
   9   1   0       16.90      -15.38     36.36 o 
  10   1   0     1155.93     1100.30    111.20 o 
 -11   2   0      615.97      648.69     91.22 o 
  -9   2   0     3403.07     3540.66    227.83 o 
  -8   2   0       56.59       61.94     31.77 o 
  -7   2   0     3703.42     3814.26    147.59 o 
  -6   2   0     9148.73     8799.23    313.99 o 
  -5   2   0       70.60       48.20     17.74 o 
  -4   2   0     8938.85     8868.19    492.87 o 
  -2   2   0     3568.95     4516.69    143.19 o 
  -1   2   0     2510.47     2766.62    107.47 o 
   0   2   0     3178.60     3012.99    117.22 o 
   1   2   0    29890.58    30502.29   1143.32 o 
   2   2   0       70.75       97.90     12.68 o 
   3   2   0    20201.80    23064.37   1204.40 o 
   4   2   0     2377.30     2284.47    115.09 o 
   5   2   0     1385.36     1569.71     76.56 o 
   6   2   0     2078.96     2080.01    136.31 o 
   7   2   0      198.45      293.73     55.66 o 
   8   2   0     2233.85     2140.98    159.61 o 
   9   2   0       22.44       -8.39     40.28 o 
 -10   3   0        2.83      -10.79     34.51 o 
  -9   3   0      526.57      458.37     38.43 o 
  -8   3   0     2597.29     2246.16     96.61 o 
  -7   3   0      123.60      136.39     30.76 o 
  -6   3   0     7387.08     7213.88    413.06 o 
  -5   3   0       41.92       41.29     18.50 o 
  -4   3   0    10954.79    10788.04    598.50 o 
  -3   3   0     2202.27     2269.17     94.25 o 
  -2   3   0      403.85      381.80     17.89 o 
  -1   3   0    25735.08    25089.81    943.49 o 
   0   3   0      240.63      223.60     17.89 o 
   1   3   0     6638.66     6563.74    253.34 o 
   2   3   0      900.84      753.99     38.35 o 
   3   3   0     1867.63     1779.18     79.70 o 
   4   3   0     4731.18     4995.80    202.84 o 
   5   3   0       25.82       14.04     16.79 o 
   6   3   0     3220.97     3294.69    146.15 o 
   7   3   0       91.52       98.22     46.35 o 
   8   3   0      224.09      142.84     58.65 o 
   9   3   0      222.03      204.91     63.84 o 
 -10   4   0     1050.05     1004.29     60.98 o 
  -9   4   0        0.13      -24.88     16.58 o 
  -8   4   0     2601.45     2511.10    169.56 o 
  -7   4   0      105.24       -1.43     23.89 o 
  -6   4   0     5616.04     5250.63    309.74 o 
  -5   4   0     1851.62     1786.78    118.53 o 
  -4   4   0      217.37      249.80     19.88 o 
  -3   4   0     9789.38    11077.21    419.91 o 
  -2   4   0     1650.52     1606.74     56.27 o 
  -1   4   0     7121.73     6953.60    269.36 o 
   0   4   0      187.37      208.79     45.09 o 
   1   4   0      787.81      838.44     47.40 o 
   2   4   0     8336.72     8841.62    342.92 o 
   3   4   0        8.37        5.46     12.46 o 
   4   4   0     3604.39     3555.86    151.07 o 
   5   4   0        0.72      -25.16     16.77 o 
   6   4   0      546.39      582.62     70.96 o 
   7   4   0      256.81      174.61     55.41 o 
   8   4   0       32.77      -15.46     41.63 o 
 -11   5   0        1.18      -13.50     27.44 o 
 -10   5   0     1564.59     1795.64     90.23 o 
  -9   5   0       49.99       -5.73     29.50 o 
  -8   5   0     2133.18     1968.26    141.79 o 
  -7   5   0     1392.05     1277.95     99.31 o 
  -6   5   0       68.93       46.91     19.42 o 
  -5   5   0     2263.26     2152.06     95.10 o 
  -4   5   0      637.10      579.70     43.85 o 
  -3   5   0    10628.93    10840.47    342.45 o 
  -2   5   0       93.14       72.79     14.31 o 
  -1   5   0      735.90      590.18     34.48 o 
   0   5   0     2716.10     2482.14    104.93 o 
   1   5   0      438.41      394.78     43.21 o 
   2   5   0     5664.20     6045.01    240.49 o 
   3   5   0      167.30       87.31     19.70 o 
   4   5   0      393.32      465.14     39.04 o 
   5   5   0      533.90      554.51     64.30 o 
   6   5   0       63.32       35.02     41.50 o 
   7   5   0      577.84      680.16     96.49 o 
   8   5   0       73.12       47.02     51.45 o 
 -11   6   0       22.10       13.12     28.21 o 
 -10   6   0      388.62      315.77     63.46 o 
  -9   6   0       73.25       14.71     31.43 o 
  -8   6   0       15.20       12.47     31.18 o 
  -7   6   0     2393.50     2179.58    150.81 o 
  -6   6   0      530.15      460.84     52.71 o 
  -5   6   0     2847.71     2689.56    116.64 o 
  -4   6   0        1.13      -11.37      7.94 o 
  -3   6   0      218.90      206.76     28.91 o 
  -2   6   0     2058.39     1958.55     89.30 o 
  -1   6   0       98.92       62.23     16.32 o 
   0   6   0     3411.90     3786.58    228.31 o 
   1   6   0     2182.83     2066.87     93.29 o 
   2   6   0      441.72      417.34     33.43 o 
   3   6   0      316.72      253.48     30.32 o 
   4   6   0      450.81      422.20     59.79 o 
   5   6   0      573.06      697.56     77.57 o 
   6   6   0       61.40       -9.61     41.00 o 
   7   6   0      144.51      177.94     62.95 o 
 -11   7   0       12.67      -16.31     39.31 o 
 -10   7   0        0.05      -13.65     34.17 o 
  -9   7   0      222.52      156.66     47.36 o 
  -8   7   0      472.74      446.26     65.86 o 
  -7   7   0     1385.68     1334.66    107.49 o 
  -6   7   0       30.64       26.50     25.87 o 
  -5   7   0       42.04        9.04     15.87 o 
  -4   7   0     1486.06     1618.11     63.38 o 
  -3   7   0      362.00      319.99     38.91 o 
  -2   7   0     2078.08     1991.85     99.34 o 
  -1   7   0     1153.93     1189.57     62.57 o 
   0   7   0      173.15      144.43     24.00 o 
   1   7   0      288.40      190.60     27.36 o 
   2   7   0      251.93      351.61     36.12 o 
   3   7   0      217.28      274.18     61.08 o 
   4   7   0      415.97      477.57     67.50 o 
   5   7   0      158.04      138.42     49.17 o 
   6   7   0       19.61      -30.51     43.44 o 
 -10   8   0       88.07       73.53     43.32 o 
  -9   8   0      308.09      357.10     64.30 o 
  -8   8   0       55.77       24.82     31.14 o 
  -7   8   0       67.34       42.77     33.84 o 
  -6   8   0      242.62      211.52     47.82 o 
  -5   8   0     1138.23     1164.26     96.74 o 
  -4   8   0      615.49      630.48     56.34 o 
  -3   8   0      383.22      360.42     38.53 o 
  -2   8   0        0.82      -15.79     18.36 o 
  -1   8   0        2.21      -31.13     20.75 o 
   0   8   0      363.80      438.29     42.83 o 
   1   8   0      405.04      485.63     40.10 o 
   2   8   0      261.15      185.50     31.28 o 
   3   8   0       84.49       32.40     34.21 o 
   4   8   0      161.79       56.34     42.89 o 
   5   8   0       82.05      127.42     53.22 o 
 -10   9   0       50.75       31.48     46.39 o 
  -9   9   0        0.00      -36.07     32.36 o 
  -8   9   0       43.29       27.85     34.26 o 
  -7   9   0      623.56      616.66     83.18 o 
  -6   9   0      115.22       55.07     35.35 o 
  -5   9   0      289.12      291.37     53.34 o 
  -4   9   0        7.11      -14.71     25.62 o 
  -3   9   0       39.62       47.66     32.19 o 
  -2   9   0      153.57      123.08     44.16 o 
  -1   9   0      141.41      157.42     46.69 o 
   0   9   0      922.40      982.03     61.24 o 
   1   9   0       48.12        2.44     21.74 o 
   2   9   0       53.81       28.19     36.57 o 
   3   9   0      154.53      170.82     47.70 o 
   4   9   0        3.89      -14.33     35.56 o 
  -9  10   0      289.22      271.44     64.38 o 
  -8  10   0       35.28        7.42     39.65 o 
  -7  10   0      292.39      258.84     59.62 o 
  -6  10   0        2.47      -24.02     33.12 o 
  -5  10   0       31.48        7.33     34.34 o 
  -4  10   0      236.95      172.84     53.01 o 
  -3  10   0       27.64       12.77     34.55 o 
  -2  10   0      590.85      714.29     76.69 o 
  -1  10   0       28.83        5.73     38.09 o 
   0  10   0      175.91      227.83     57.26 o 
   1  10   0      215.37      297.35     61.73 o 
  -8  11   0        0.00      -52.14     34.76 o 
  -7  11   0      126.45       49.38     45.63 o 
  -6  11   0      394.17      470.58     74.33 o 
  -5  11   0       13.92      -13.44     38.81 o 
  -4  11   0      485.80      579.20     81.83 o 
  -3  11   0        3.22      -15.97     38.51 o 
  -2  11   0      171.15      143.39     53.22 o 
  -1  11   0       80.41      133.11     54.48 o 
   0  11   0        4.80      -34.13     41.84 o 
  -6  12   0      327.47      420.73     77.57 o 
  -5  12   0        4.69      -45.76     35.02 o 
  -4  12   0      223.02      191.93     57.85 o 
  -3  12   0      118.47      201.24     61.39 o 
  -2  12   0        6.39       17.23     39.48 o 
   1 -12   1      124.45       74.20     49.85 o 
   2 -12   1       33.23      -23.85     36.78 o 
   3 -12   1      147.79      121.52     53.22 o 
   4 -12   1        5.56       10.53     44.20 o 
   5 -12   1       68.09       75.97     49.47 o 
   6 -12   1      202.55      188.98     62.78 o 
   1 -11   1      464.49      623.45     83.43 o 
   2 -11   1        4.42      -30.34     37.46 o 
   3 -11   1       77.63       91.69     43.99 o 
   4 -11   1      314.19      314.04     64.51 o 
   5 -11   1        5.07       -6.15     32.82 o 
   6 -11   1      554.41      606.85     86.55 o 
   7 -11   1        0.81      -14.83     38.30 o 
   8 -11   1      190.73      166.61     55.62 o 
  -3 -10   1      356.01      470.58     72.64 o 
  -2 -10   1        0.17      -50.37     33.58 o 
  -1 -10   1      522.46      616.92     69.78 o 
   0 -10   1       76.63       70.24     43.44 o 
   1 -10   1      612.97      638.66     73.36 o 
   2 -10   1      309.99      411.25     62.74 o 
   3 -10   1        2.94      -39.06     29.92 o 
   4 -10   1     1075.40     1024.79     94.76 o 
   5 -10   1       15.60      -43.93     29.28 o 
   6 -10   1      413.36      549.20     79.09 o 
   7 -10   1      264.53      249.40     56.42 o 
   8 -10   1       73.43       33.84     36.57 o 
   9 -10   1      691.52      628.33     88.99 o 
  -4  -9   1        2.46      -47.72     31.81 o 
  -3  -9   1      649.39      712.94     73.53 o 
  -2  -9   1      118.28       70.87     35.39 o 
  -1  -9   1      804.85      863.47     56.50 o 
   0  -9   1      788.36      797.57     53.72 o 
   1  -9   1       46.54       61.27     41.90 o 
   2  -9   1     2113.99     2439.31    116.15 o 
   3  -9   1        0.81      -29.11     19.40 o 
   4  -9   1     1275.15     1347.62     78.06 o 
   5  -9   1      621.40      588.43     68.01 o 
   6  -9   1      155.25      112.17     38.30 o 
   7  -9   1     1126.18     1175.09    104.12 o 
   8  -9   1        0.02      -12.35     33.29 o 
   9  -9   1      824.14      790.43     87.39 o 
  10  -9   1      140.82      200.69     60.89 o 
  -5  -8   1      763.63      839.61     88.53 o 
  -4  -8   1       28.67       -2.57     37.75 o 
  -3  -8   1      467.42      445.08     63.79 o 
  -2  -8   1      768.10      687.38     47.10 o 
  -1  -8   1        0.43      -25.95     17.30 o 
   0  -8   1     3433.14     3733.41    160.55 o 
   1  -8   1      148.73      144.53     26.81 o 
   2  -8   1     2439.71     2500.28    115.64 o 
   3  -8   1     1122.72     1083.76     63.58 o 
   4  -8   1      258.40      193.39     30.69 o 
   5  -8   1     3122.63     3195.89    145.92 o 
   6  -8   1      202.55      209.92     47.28 o 
   7  -8   1     1395.87     1175.51    101.51 o 
   8  -8   1       56.20       46.64     39.69 o 
   9  -8   1      358.55      358.49     65.77 o 
  10  -8   1      530.74      563.15     81.24 o 
  -6  -7   1      128.41      161.80     57.56 o 
  -5  -7   1      667.98      669.42     77.40 o 
  -4  -7   1     1048.54      934.54     85.03 o 
  -3  -7   1       15.76       -4.34     25.37 o 
  -2  -7   1     2562.68     2745.29    121.77 o 
  -1  -7   1        6.31       -3.01     14.45 o 
   0  -7   1     2606.82     2729.97    120.05 o 
   1  -7   1     1617.06     1648.09     86.67 o 
   2  -7   1     1067.99     1255.87     93.65 o 
   3  -7   1     9466.95     8972.59    355.69 o 
   4  -7   1      166.53      104.24     24.12 o 
   5  -7   1     1906.23     1874.11    136.44 o 
   6  -7   1      156.58      148.07     36.91 o 
   7  -7   1     1416.05     1212.47    101.72 o 
   8  -7   1     1285.40     1126.22    100.87 o 
   9  -7   1        4.08      -38.72     31.22 o 
  10  -7   1     1246.72     1363.74    121.10 o 
  11  -7   1       22.14      -29.26     39.52 o 
  -7  -6   1      627.36      672.58     93.54 o 
  -6  -6   1     1049.37     1112.23    101.76 o 
  -5  -6   1       57.68      -22.16     29.75 o 
  -4  -6   1     3013.71     3239.01    202.51 o 
  -3  -6   1      287.03      311.41     42.41 o 
  -2  -6   1     4096.53     4671.45    240.47 o 
  -1  -6   1     1610.14     1555.41     73.40 o 
   0  -6   1      724.27      840.53     46.13 o 
   1  -6   1     4943.79     5505.64    375.01 o 
   2  -6   1       19.28       33.01     14.27 o 
   3  -6   1    10476.28    10502.71    671.29 o 
   4  -6   1      652.02      665.23     30.90 o 
   5  -6   1     2004.26     1811.14     87.71 o 
   6  -6   1     4132.37     3643.64    227.54 o 
   7  -6   1       50.69       33.12     27.18 o 
   8  -6   1     1998.72     1889.60    141.37 o 
   9  -6   1       43.00      -21.24     32.23 o 
  10  -6   1      678.43      782.54     92.62 o 
  11  -6   1      261.73      279.84     43.19 o 
  -8  -5   1      270.24      391.53     76.44 o 
  -7  -5   1      133.57      101.08     50.61 o 
  -6  -5   1     3478.50     3959.28    251.26 o 
  -5  -5   1       31.90       -8.26     29.37 o 
  -4  -5   1     2703.01     3463.47    148.28 o 
  -3  -5   1     1265.74     1115.66     57.50 o 
  -2  -5   1     1134.63     1173.63     72.50 o 
  -1  -5   1     3536.91     3610.87    147.44 o 
   0  -5   1      259.92      254.04     29.03 o 
   1  -5   1    14263.17    15613.16   1243.52 o 
   2  -5   1      603.09      645.03     37.36 o 
   3  -5   1     3538.55     3722.08    165.78 o 
   4  -5   1     9372.47    10122.97    385.23 o 
   5  -5   1       43.54       75.55     33.92 o 
   6  -5   1     6885.36     6461.03    378.38 o 
   7  -5   1       18.92      -20.98     22.42 o 
   8  -5   1     1404.71     1200.80    102.22 o 
   9  -5   1      321.28      287.48     35.97 o 
  10  -5   1        0.43      -28.06     18.71 o 
  11  -5   1      882.92     1023.31     66.43 o 
  -9  -4   1       45.76       56.88     54.99 o 
  -8  -4   1     1212.99     1095.03    108.25 o 
  -7  -4   1        1.31       -5.94     33.46 o 
  -6  -4   1     2469.56     3019.18    197.41 o 
  -5  -4   1      565.95      573.73     60.42 o 
  -4  -4   1     2094.73     1869.77     85.65 o 
  -3  -4   1     8222.19     9493.91    367.89 o 
  -2  -4   1        4.66      -12.13      8.09 o 
  -1  -4   1    19363.32    20727.70   1191.61 o 
   0  -4   1      413.76      395.96     23.81 o 
   1  -4   1      517.01      493.97     28.26 o 
   2  -4   1     4078.15     4543.30    180.74 o 
   3  -4   1      460.19      468.17     21.59 o 
   4  -4   1     7226.32     6987.82    397.05 o 
   5  -4   1      198.37      154.93     31.14 o 
   6  -4   1     7702.95     8514.16    486.42 o 
   7  -4   1     2668.86     2644.89    173.90 o 
   8  -4   1        1.48      -22.51     15.00 o 
   9  -4   1     1430.21     1405.56     72.84 o 
  10  -4   1      181.19      137.28     49.97 o 
  -9  -3   1        2.53      -26.50     35.86 o 
  -8  -3   1     1093.61     1121.83    105.30 o 
  -7  -3   1      331.44      340.42     61.06 o 
  -6  -3   1      936.52      762.83     74.45 o 
  -5  -3   1     5406.78     5840.89    235.39 o 
  -4  -3   1        0.22       25.71     12.51 o 
  -3  -3   1    21100.25    21759.55    823.55 o 
  -2  -3   1     2978.48     2759.17    111.98 o 
  -1  -3   1     1760.40     2246.07    128.52 o 
   0  -3   1     1522.38     1393.01     59.11 o 
   1  -3   1     1856.95     2228.59     90.96 o 
   2  -3   1    10773.83    11712.21    365.35 o 
   4  -3   1     5374.22     5032.62    289.85 o 
   5  -3   1     3728.05     3335.63    201.41 o 
   7  -3   1     3957.84     4197.06    162.57 o 
   8  -3   1        2.93        3.91     16.60 o 
   9  -3   1     1518.79     1661.93    128.43 o 
  10  -3   1        5.11      -30.84     35.27 o 
 -10  -2   1      531.48      465.35     86.84 o 
  -9  -2   1      116.39       36.15     45.30 o 
  -8  -2   1      149.11      105.21     43.99 o 
  -7  -2   1     3693.09     4010.39    248.22 o 
  -6  -2   1       54.63       28.20     16.86 o 
  -5  -2   1     4627.11     4655.04    189.83 o 
  -4  -2   1        0.14        6.44      9.23 o 
  -3  -2   1     1369.40     1487.63    100.87 o 
  -1  -2   1       14.41       29.88     14.41 o 
   1  -2   1      316.28      270.28     15.67 o 
   2  -2   1     5529.35     5579.11    215.80 o 
   4  -2   1      365.85      370.76     37.00 o 
   5  -2   1     3396.48     3808.04    152.74 o 
   6  -2   1      261.74      279.48     25.97 o 
   7  -2   1     2134.20     2164.45    145.50 o 
   8  -2   1       45.70       52.42     28.48 o 
   9  -2   1       71.83       96.96     40.87 o 
 -10  -1   1       83.78       57.22     49.97 o 
  -9  -1   1     1379.12     1361.80    116.00 o 
  -8  -1   1      118.05       55.03     35.14 o 
  -7  -1   1     1977.17     2057.83    197.58 o 
  -6  -1   1      271.63      296.72     28.56 o 
  -5  -1   1     1849.59     2111.92     93.56 o 
  -4  -1   1     7418.29     8763.67    479.11 o 
  -3  -1   1     3050.30     3143.91    178.07 o 
  -2  -1   1    29306.36    29892.60   1977.35 o 
  -1  -1   1      494.87      503.74     31.90 o 
   0  -1   1     3369.28     3745.29    147.71 o 
   1  -1   1      304.29      342.13     17.15 o 
   2  -1   1      270.97      268.56     14.49 o 
   3  -1   1     4660.26     4544.44    162.24 o 
   4  -1   1     8833.13     9748.67    342.62 o 
   5  -1   1     2808.82     2901.37    176.09 o 
   6  -1   1       10.89       11.38     18.03 o 
   7  -1   1        0.74      -13.40     21.91 o 
   8  -1   1      389.48      444.16     61.77 o 
   9  -1   1      242.21      276.03     56.97 o 
  10  -1   1      535.05      553.92     85.70 o 
 -10   0   1       51.63       21.87     39.86 o 
  -9   0   1     1395.47     1287.51    109.30 o 
  -8   0   1      190.07       86.38     35.31 o 
  -7   0   1      859.31      947.49     55.91 o 
  -6   0   1     1977.82     1879.56    130.90 o 
  -5   0   1     1109.50     1148.00     76.77 o 
  -4   0   1    14597.55    15040.86    519.87 o 
  -3   0   1      858.08      978.35     38.14 o 
  -2   0   1       13.74       11.80     10.30 o 
   1   0   1     5177.70     5690.24    313.49 o 
   2   0   1    13530.60    15296.95    833.28 o 
   3   0   1     9391.37    10470.67    576.89 o 
   5   0   1        9.16       35.14     18.54 o 
   6   0   1      555.91      572.34     56.38 o 
   7   0   1     1103.50     1250.64     97.88 o 
   8   0   1     1495.56     1429.30    113.73 o 
   9   0   1      188.96      135.55     51.45 o 
  10   0   1        5.31       13.06     44.79 o 
 -11   1   1      453.43      511.03     81.32 o 
 -10   1   1      138.52       81.53     44.07 o 
  -9   1   1       68.83       45.00     36.87 o 
  -8   1   1      384.69      382.60     50.56 o 
  -7   1   1      316.11      327.48     41.84 o 
  -6   1   1     1430.71     1503.85     81.87 o 
  -4   1   1     8617.69     9669.24    532.60 o 
  -3   1   1        0.01       -3.96      8.13 o 
  -2   1   1     1154.32     1445.23     85.07 o 
  -1   1   1    10938.61    10854.06    431.73 o 
   0   1   1     5133.98     5442.34    206.72 o 
   1   1   1     5394.19     5517.60    305.99 o 
   2   1   1    10450.21    11351.69    623.87 o 
   3   1   1      254.44      302.54     33.16 o 
   4   1   1     2139.25     2357.56    146.80 o 
   5   1   1     2890.29     3795.54    228.13 o 
   6   1   1     1021.30      916.72     73.09 o 
   7   1   1     1622.42     1579.82     84.52 o 
   8   1   1        5.30      -55.11     36.74 o 
   9   1   1        0.16      -42.94     35.02 o 
 -11   2   1       30.82       27.18     42.64 o 
 -10   2   1      224.25      175.54     49.09 o 
  -9   2   1      338.21      314.29     51.95 o 
  -8   2   1      292.16      381.27     39.76 o 
  -7   2   1     3253.00     2994.93    123.92 o 
  -6   2   1     1683.02     1584.70    106.69 o 
  -5   2   1       23.56       35.52     14.49 o 
  -4   2   1      453.96      502.26     41.46 o 
  -3   2   1     1368.59     1414.76     87.90 o 
  -2   2   1     6082.66     6332.30    587.08 o 
  -1   2   1     9232.93     9093.82    366.16 o 
   0   2   1     7126.86     6858.82    261.82 o 
   1   2   1     2478.14     2542.61    103.10 o 
   2   2   1      587.33      574.11     54.40 o 
   3   2   1     9185.73    10708.87    413.06 o 
   4   2   1      777.90      776.00     45.38 o 
   5   2   1     1600.35     1506.67     75.84 o 
   6   2   1       11.30       23.33     20.98 o 
   7   2   1      168.10      174.40     50.27 o 
   8   2   1      641.31      715.51     94.68 o 
   9   2   1      100.65       76.14     50.86 o 
 -11   3   1      225.24      202.67     59.20 o 
  -9   3   1      966.65      988.72     71.00 o 
  -8   3   1      540.45      475.51     55.91 o 
  -7   3   1      151.93      188.22     36.07 o 
  -6   3   1     2569.26     2533.86    160.20 o 
  -5   3   1      846.71      853.30     65.40 o 
  -4   3   1     7643.37     7979.19    337.53 o 
  -3   3   1      653.12      571.10     32.23 o 
  -2   3   1     6250.77     7481.27    348.60 o 
  -1   3   1     1310.22     1277.32     55.09 o 
   0   3   1      959.09      749.80     52.92 o 
   1   3   1     3528.34     4013.53    229.85 o 
   2   3   1      953.46     1254.90     59.03 o 
   3   3   1     4595.15     4570.02    415.99 o 
   4   3   1       41.38       32.62     16.83 o 
   5   3   1      140.04      124.70     24.35 o 
   6   3   1     2281.97     2409.56    118.32 o 
   7   3   1       60.67      -10.11     34.85 o 
   8   3   1      748.77      735.87     88.23 o 
 -10   4   1       48.26        0.15     23.92 o 
  -9   4   1       32.17      -14.07     25.79 o 
  -8   4   1      243.73      204.11     44.79 o 
  -7   4   1      856.12      861.05     74.24 o 
  -6   4   1     7876.77     8788.55    498.89 o 
  -5   4   1      329.62      294.91     22.85 o 
  -4   4   1     3683.68     3915.70    304.14 o 
  -3   4   1     4805.46     4969.50    197.68 o 
  -2   4   1       35.28       25.34      7.45 o 
  -1   4   1     4056.81     4176.02    165.23 o 
   0   4   1      230.39      289.91     20.18 o 
   1   4   1     9959.12     9239.70    356.93 o 
   2   4   1      140.70      255.36     86.17 o 
   3   4   1      273.25      347.96     28.47 o 
   4   4   1     3259.50     3167.22    138.87 o 
   5   4   1       16.67       15.12     20.81 o 
   6   4   1     2058.10     2423.93    171.79 o 
   7   4   1       44.39       50.48     43.06 o 
   8   4   1      180.08       57.47     51.28 o 
 -11   5   1      137.41      159.78     55.66 o 
 -10   5   1      618.31      644.01     77.28 o 
  -9   5   1        2.26       -5.69     27.64 o 
  -8   5   1     2845.53     2867.68    144.51 o 
  -7   5   1      258.57      303.40     30.22 o 
  -6   5   1     1784.04     1589.17     75.68 o 
  -5   5   1      754.63      783.46     43.22 o 
  -4   5   1       17.40        4.05      7.73 o 
  -3   5   1    10119.08     9684.43    306.63 o 
  -2   5   1     1220.76     1198.64     61.58 o 
  -1   5   1     8327.04     9294.49    359.98 o 
   0   5   1      734.96      790.72     44.20 o 
   1   5   1      378.75      361.96     28.04 o 
   2   5   1     4579.15     4605.80    189.01 o 
   3   5   1      139.95       92.88     24.27 o 
   4   5   1     2835.51     3093.90    139.32 o 
   5   5   1        1.43        0.34     35.35 o 
   6   5   1      703.59      649.07     79.34 o 
   7   5   1      444.31      480.94     82.08 o 
 -11   6   1        3.64       -4.80     43.40 o 
  -9   6   1       23.99        0.29     28.65 o 
  -8   6   1     1003.54      946.88     83.94 o 
  -7   6   1      182.87      215.11     44.66 o 
  -6   6   1       41.32       35.85     13.65 o 
  -5   6   1     3979.24     4239.12    177.50 o 
  -4   6   1      748.71      714.26     34.18 o 
  -3   6   1     7141.71     7285.97    285.44 o 
  -2   6   1     1249.65     1418.47     69.12 o 
  -1   6   1     1248.48     1300.65     64.45 o 
   0   6   1     5373.82     5568.48    223.86 o 
   1   6   1        5.34      -18.15     12.10 o 
   2   6   1     3137.63     3142.12    296.62 o 
   3   6   1        0.29      -16.59     17.60 o 
   4   6   1     1524.82     1375.66     76.73 o 
   5   6   1      802.78      696.17     78.16 o 
   6   6   1       10.77      113.14     49.72 o 
 -11   7   1        3.05      -22.46     41.25 o 
 -10   7   1      799.57      775.98     84.31 o 
  -9   7   1      289.74      153.88     48.37 o 
  -8   7   1       14.82      -35.90     23.93 o 
  -7   7   1     2544.26     2536.18    174.11 o 
  -6   7   1       25.42       31.27     24.69 o 
  -5   7   1     2666.22     2916.25    150.05 o 
  -4   7   1      238.70      243.60     21.87 o 
  -3   7   1     1074.05     1042.55     88.95 o 
  -2   7   1     3345.64     4141.14    239.25 o 
  -1   7   1      281.54      272.34     30.71 o 
   0   7   1     6301.34     6240.00    252.12 o 
   1   7   1        6.37        0.82     16.40 o 
   2   7   1     1226.04     1113.48     63.70 o 
   3   7   1      739.64      724.94     62.95 o 
   4   7   1        1.12      -17.36     31.85 o 
   5   7   1     1084.67     1035.83     99.95 o 
 -10   8   1      134.22       70.92     42.64 o 
  -9   8   1     1706.28     1808.82    141.91 o 
  -8   8   1       23.16      -30.97     31.14 o 
  -7   8   1     1165.93     1089.18     97.92 o 
  -6   8   1       99.65       59.37     34.68 o 
  -5   8   1     1077.49     1057.66     92.87 o 
  -4   8   1     1591.20     1592.75    120.80 o 
  -3   8   1       73.13       13.57     31.05 o 
  -2   8   1     2742.68     2679.99    179.75 o 
  -1   8   1      165.64      170.74     39.97 o 
   0   8   1     1482.11     1625.80     83.24 o 
   1   8   1     1072.12     1199.55     67.69 o 
   2   8   1      133.06       88.04     28.45 o 
   3   8   1     1624.60     1747.51    128.98 o 
   4   8   1       12.87       -0.51     43.06 o 
 -10   9   1        3.52      -14.24     36.36 o 
  -9   9   1      940.88      890.04     95.44 o 
  -8   9   1      111.66      148.61     48.20 o 
  -7   9   1      696.01      626.52     77.32 o 
  -6   9   1     1020.62      957.38     92.36 o 
  -5   9   1       23.50       25.16     34.59 o 
  -4   9   1     2110.24     2456.67    172.67 o 
  -3   9   1       29.57      -15.34     30.59 o 
  -2   9   1      465.79      558.26     69.23 o 
  -1   9   1      990.41     1033.98     93.54 o 
   0   9   1      148.93       69.23     39.36 o 
   1   9   1     1080.12     1040.81     98.39 o 
   2   9   1       43.00       28.57     42.98 o 
  -9  10   1      142.11      139.18     55.37 o 
  -8  10   1      630.94      675.02     81.79 o 
  -7  10   1       69.15      -15.51     38.18 o 
  -6  10   1     1678.40     1839.88    145.66 o 
  -5  10   1       57.58       60.55     38.55 o 
  -4  10   1      515.66      506.52     73.40 o 
  -3  10   1      277.57      367.47     64.00 o 
  -2  10   1        0.53      -27.94     36.70 o 
  -1  10   1      807.94      819.04     87.35 o 
   0  10   1       10.99       -5.31     39.99 o 
   1  10   1      409.75      530.07     81.07 o 
  -8  11   1      425.66      612.24     92.03 o 
  -7  11   1        9.96        8.22     37.67 o 
  -6  11   1      302.05      368.94     71.38 o 
  -5  11   1      191.28      199.39     61.10 o 
  -4  11   1       46.72       37.16     42.85 o 
  -3  11   1      625.28      652.90     81.91 o 
  -2  11   1        0.60      -29.33     36.15 o 
  -1  11   1      336.16      533.70     85.37 o 
   0  11   1       62.32      100.28     55.41 o 
   2 -12   2      238.15      264.28     61.90 o 
   3 -12   2       14.42      -36.11     32.78 o 
   4 -12   2      476.25      559.65     82.92 o 
   5 -12   2        9.37      -28.74     40.37 o 
   6 -12   2      217.96      215.40     58.74 o 
   7 -12   2      125.72       40.07     45.80 o 
  -2 -11   2       55.46       17.53     38.81 o 
   1 -11   2       32.87       74.29     42.94 o 
   2 -11   2      736.16      826.75     86.08 o 
   3 -11   2        7.51      -34.89     30.84 o 
   4 -11   2      312.38      271.78     57.64 o 
   5 -11   2      111.76      122.32     46.35 o 
   6 -11   2       26.38      -27.22     34.38 o 
   7 -11   2      531.30      546.72     80.56 o 
   8 -11   2        0.00      -11.29     35.35 o 
  -3 -10   2      257.49      322.09     63.79 o 
  -2 -10   2      291.43      283.03     57.98 o 
  -1 -10   2       12.25       -1.73     31.81 o 
   0 -10   2     1519.26     1662.30     88.81 o 
   1 -10   2       36.36       -1.18     23.78 o 
   2 -10   2      503.34      581.74     53.81 o 
   3 -10   2      133.22      143.91     33.36 o 
   4 -10   2       47.65       63.58     34.72 o 
   5 -10   2     1038.81     1162.66    102.64 o 
   6 -10   2        1.28      -38.18     25.45 o 
   7 -10   2      363.39      317.58     61.43 o 
   8 -10   2       22.60      -30.38     32.82 o 
   9 -10   2       89.81       26.88     39.61 o 
  -5  -9   2      166.80      105.93     51.57 o 
  -4  -9   2      287.35      226.14     51.70 o 
  -3  -9   2        5.72       -5.18     35.18 o 
  -2  -9   2      684.07      637.98     65.94 o 
  -1  -9   2       29.94       22.69     23.25 o 
   0  -9   2      938.29      934.36     57.56 o 
   1  -9   2      512.67      478.22     41.00 o 
   2  -9   2      143.79      209.64     32.88 o 
   3  -9   2     1304.10     1203.12     71.58 o 
   4  -9   2       12.73       -8.59     19.67 o 
   5  -9   2      929.70      870.62     61.60 o 
   6  -9   2        1.00      -17.49     19.35 o 
   7  -9   2      112.23      120.51     44.50 o 
   8  -9   2      338.15      399.87     69.23 o 
   9  -9   2       14.37       -0.76     35.98 o 
  10  -9   2      314.23      319.69     67.25 o 
  -6  -8   2      136.44       87.94     49.72 o 
  -5  -8   2        0.69       -3.67     40.07 o 
  -4  -8   2      826.74      867.75     82.63 o 
  -3  -8   2        4.71      -30.21     28.99 o 
  -2  -8   2      690.14      671.31     66.20 o 
  -1  -8   2      522.13      439.43     36.47 o 
   0  -8   2       78.93      145.22     25.09 o 
   1  -8   2     1169.83     1237.47     72.94 o 
   2  -8   2       19.12       36.40     19.29 o 
   3  -8   2     2069.14     1880.93     93.95 o 
   4  -8   2      146.98      156.81     29.40 o 
   5  -8   2      282.01      322.73     38.98 o 
   6  -8   2      719.44      742.62     53.85 o 
   7  -8   2      629.62      592.10     69.99 o 
   8  -8   2      372.96      395.74     64.89 o 
   9  -8   2        1.37      -45.30     35.65 o 
  10  -8   2       76.34       83.13     49.26 o 
  -7  -7   2        2.13       -9.23     37.96 o 
  -6  -7   2      602.85      688.38     92.62 o 
  -5  -7   2       56.43       -2.57     35.61 o 
  -4  -7   2      455.14      559.65     62.66 o 
  -3  -7   2       89.77       78.33     34.38 o 
  -2  -7   2       24.50       11.60     15.87 o 
  -1  -7   2      985.09     1011.33     67.00 o 
   0  -7   2      544.78      520.77     36.93 o 
   1  -7   2     2351.32     2577.12    324.74 o 
   2  -7   2        1.68        4.10     21.03 o 
   3  -7   2      219.33      196.49     29.60 o 
   4  -7   2     1589.72     1431.44    134.35 o 
   5  -7   2      605.29      527.16     42.12 o 
   6  -7   2      647.82      557.97     61.10 o 
   7  -7   2      572.21      548.87     66.11 o 
   8  -7   2       14.47      -16.52     31.73 o 
   9  -7   2       16.44      -16.14     31.64 o 
  10  -7   2       36.77       42.23     27.67 o 
  -7  -6   2       39.21       16.52     42.56 o 
  -6  -6   2      256.01      461.52     69.44 o 
  -5  -6   2       38.44      -12.94     29.37 o 
  -4  -6   2       17.24       50.39     32.15 o 
  -3  -6   2      455.74      443.10     35.16 o 
  -2  -6   2     2592.89     2407.95    105.53 o 
  -1  -6   2     4021.12     3732.54    154.22 o 
   0  -6   2      269.16      266.50     25.84 o 
   1  -6   2      218.35      163.46     21.57 o 
   2  -6   2     1785.07     1380.39     68.09 o 
   3  -6   2      445.64      398.37     39.65 o 
   4  -6   2     1113.24     1046.35     58.89 o 
   5  -6   2      937.89      977.32     68.51 o 
   6  -6   2      361.80      288.51     48.92 o 
   7  -6   2        4.00      -27.51     23.26 o 
   8  -6   2      600.10      632.93     73.27 o 
   9  -6   2      106.59      113.95     29.18 o 
  10  -6   2      568.31      599.21     50.70 o 
  -8  -5   2      138.62      169.01     55.87 o 
  -7  -5   2        2.96      -35.82     31.85 o 
  -6  -5   2        6.14       35.10     34.09 o 
  -5  -5   2      427.21      406.11     57.43 o 
  -4  -5   2     1538.09     1517.91    107.53 o 
  -3  -5   2     2969.70     3266.20    307.45 o 
  -2  -5   2       13.01        2.00     11.69 o 
  -1  -5   2      310.23      340.46     27.92 o 
   0  -5   2      151.17      138.97     17.25 o 
   1  -5   2     1953.15     2140.15    295.54 o 
   2  -5   2     2649.65     2389.16    103.59 o 
   3  -5   2     4825.57     5381.98    216.81 o 
   4  -5   2        0.19       -7.92     10.67 o 
   5  -5   2       30.22       14.49     20.35 o 
   6  -5   2     1072.38     1117.49     90.93 o 
   7  -5   2      323.84      328.37     51.62 o 
   8  -5   2     1043.78      936.09     54.18 o 
   9  -5   2       87.62       98.64     25.75 o 
  10  -5   2      290.05      366.49     42.16 o 
  11  -5   2      130.98      117.73     53.51 o 
  -9  -4   2       59.92       41.04     50.90 o 
  -8  -4   2       48.29       49.93     41.46 o 
  -7  -4   2      814.64      684.75     75.85 o 
  -6  -4   2      744.61      632.59     68.47 o 
  -5  -4   2      395.16      439.44     52.67 o 
  -4  -4   2     1207.46     1298.90     78.02 o 
  -3  -4   2      142.33      239.27     38.03 o 
  -2  -4   2      685.27      498.37     29.27 o 
  -1  -4   2     4011.50     3874.74    154.10 o 
   1  -4   2    11832.60    11357.07    434.54 o 
   2  -4   2      624.60      641.85     55.79 o 
   3  -4   2       40.76       39.39      6.72 o 
   4  -4   2     1760.53     2032.14    131.21 o 
   5  -4   2      186.92      156.16     32.57 o 
   6  -4   2     3782.17     3529.41    219.40 o 
   7  -4   2      119.72       57.92     18.44 o 
   8  -4   2      494.71      493.80     38.03 o 
   9  -4   2      344.63      375.22     64.55 o 
  10  -4   2        0.95       13.82     37.42 o 
  -9  -3   2       49.74       -1.52     37.63 o 
  -8  -3   2      643.79      707.76     81.28 o 
  -7  -3   2      331.91      388.62     61.22 o 
  -6  -3   2      971.57      896.45     77.95 o 
  -5  -3   2      160.02      238.11     23.75 o 
  -4  -3   2      388.10      363.71     24.71 o 
  -3  -3   2     8940.27     9814.29    375.97 o 
  -2  -3   2     1613.81     1289.40    115.31 o 
  -1  -3   2     5517.83     5971.41    329.00 o 
   0  -3   2       47.96       81.45      9.98 o 
   1  -3   2     1073.49     1208.88     53.73 o 
   2  -3   2        7.26        9.77      6.69 o 
   3  -3   2       15.69       23.29      8.97 o 
   4  -3   2     9490.96     9174.43    513.51 o 
   5  -3   2      160.76       87.77     15.36 o 
   6  -3   2     1938.76     1885.75     81.29 o 
   7  -3   2     1280.23     1079.70     56.76 o 
   8  -3   2      179.26      122.91     39.65 o 
   9  -3   2     2231.01     2603.80    182.58 o 
  10  -3   2        0.57       -8.64     40.20 o 
 -10  -2   2      415.63      376.95     76.73 o 
  -9  -2   2       28.74      -30.59     34.93 o 
  -8  -2   2     1114.11     1341.45    110.90 o 
  -7  -2   2       93.57      156.37     40.66 o 
  -6  -2   2       23.92        2.82     18.24 o 
  -5  -2   2     4024.87     4428.63    271.34 o 
  -3  -2   2     9155.81     9729.60    442.11 o 
  -2  -2   2     1229.79     1179.58     63.92 o 
  -1  -2   2    11978.29    13894.11    754.83 o 
   0  -2   2    20549.54    20610.00   1734.41 o 
   1  -2   2      161.77      143.16     11.84 o 
   2  -2   2     5330.31     5464.61    241.50 o 
   3  -2   2       16.77        8.03      6.68 o 
   4  -2   2     6732.17     6165.71    221.50 o 
   5  -2   2     1163.10      987.32     83.66 o 
   6  -2   2      248.91      177.14     36.03 o 
   7  -2   2     3737.96     3900.54    242.79 o 
   8  -2   2       53.51        5.94     27.26 o 
   9  -2   2     1468.88     1574.04    126.45 o 
 -10  -1   2      911.00      843.40     91.81 o 
  -9  -1   2      216.86      215.48     54.44 o 
  -8  -1   2        6.17      -11.92     28.36 o 
  -7  -1   2     2893.72     3043.45    192.10 o 
  -6  -1   2       34.22        7.31     12.49 o 
  -5  -1   2     5869.50     5827.21    230.27 o 
  -4  -1   2      147.86      167.73     17.49 o 
  -3  -1   2     3356.24     3413.24    133.90 o 
  -2  -1   2    11343.12    11025.10    580.22 o 
  -1  -1   2      277.29      231.03     18.46 o 
   0  -1   2    49879.50    40989.56   1264.72 o 
   1  -1   2      248.64      295.29     29.73 o 
   2  -1   2     8591.28     7619.06    421.49 o 
   3  -1   2     3303.71     3424.70    199.56 o 
   4  -1   2       47.88       60.04     17.40 o 
   5  -1   2     7731.20     8624.01    487.56 o 
   6  -1   2      105.54       97.46     30.55 o 
   7  -1   2     2758.91     2808.38    185.02 o 
   8  -1   2      469.63      591.34     75.17 o 
   9  -1   2      335.05      394.98     65.73 o 
 -11   0   2       30.20      -24.10     37.21 o 
 -10   0   2       93.78      135.13     45.30 o 
  -9   0   2     1953.53     1864.90    138.92 o 
  -8   0   2        4.66      -28.65     21.78 o 
  -7   0   2     7205.95     7545.94    324.57 o 
  -6   0   2      311.23      372.51     28.44 o 
  -5   0   2     2412.23     2442.69     77.71 o 
  -4   0   2     5684.50     5916.29    229.44 o 
  -3   0   2        1.11        3.95      4.38 o 
  -2   0   2    15535.53    14581.07    549.86 o 
  -1   0   2     6594.18     6725.73    209.29 o 
   0   0   2    23499.03    24058.71    742.94 o 
   1   0   2    27538.44    28041.66   1520.44 o 
   2   0   2      329.46      475.51     38.60 o 
   3   0   2    25547.54    27717.59   1509.57 o 
   4   0   2       86.97      106.10     23.47 o 
   5   0   2     5212.28     5895.40    343.37 o 
   6   0   2      368.78      421.28     50.65 o 
   7   0   2      726.99      663.86     69.15 o 
   8   0   2     2111.13     2318.25    165.34 o 
   9   0   2       36.05       21.32     40.41 o 
  10   0   2      998.55     1028.75    112.04 o 
 -11   1   2      596.03      443.90     76.14 o 
 -10   1   2       66.29      114.53     42.09 o 
  -9   1   2     3548.12     3390.11    214.47 o 
  -8   1   2      138.45      130.90     24.59 o 
  -7   1   2     3214.28     3269.83    105.72 o 
  -6   1   2     6613.75     6491.96    366.50 o 
  -5   1   2       77.79       48.63     15.51 o 
  -4   1   2    13665.07    15890.31    867.20 o 
  -3   1   2       15.01       -0.04      6.83 o 
  -2   1   2    28985.84    27799.38   1045.49 o 
  -1   1   2    14989.66    13578.53    524.26 o 
   0   1   2      537.88      439.21     24.05 o 
   1   1   2     9445.64    11967.30    656.90 o 
   2   1   2     1384.54     1417.84     92.36 o 
   3   1   2    16575.11    17760.23    975.33 o 
   4   1   2      411.53      623.19     54.86 o 
   5   1   2     1709.80     2049.92    136.65 o 
   6   1   2     4397.50     4526.98    275.02 o 
   7   1   2       48.70       -7.09     22.39 o 
   8   1   2     2148.00     2312.77    172.76 o 
   9   1   2       87.08      133.28     55.28 o 
 -11   2   2     1384.20     1339.17    113.18 o 
 -10   2   2        1.98      -29.41     25.91 o 
  -9   2   2      344.26      292.34     49.80 o 
  -8   2   2     1283.10     1249.28     78.90 o 
  -7   2   2       79.88       49.38     21.15 o 
  -6   2   2    14081.41    14458.73    798.27 o 
  -5   2   2      132.30      117.05     22.67 o 
  -3   2   2     8128.67     8257.59    323.32 o 
  -2   2   2     3699.86     3579.22    144.52 o 
  -1   2   2    10031.19    10606.81    373.33 o 
   0   2   2      809.03      703.16     56.40 o 
   1   2   2    13727.89    14045.40    534.18 o 
   2   2   2      173.76      231.75     32.19 o 
   3   2   2     2589.88     2997.65    181.90 o 
   4   2   2     5734.86     6012.34    243.88 o 
   5   2   2       10.19        5.44     17.32 o 
   6   2   2     5070.68     6351.81    264.23 o 
   7   2   2      112.01       49.73     27.94 o 
   8   2   2      661.61      516.34     82.71 o 
   9   2   2      374.13      264.40     74.88 o 
 -11   3   2      461.62      440.79     71.00 o 
 -10   3   2     1036.67      940.31     83.94 o 
  -8   3   2     4386.54     4217.87    256.52 o 
  -7   3   2       99.09       46.27     24.44 o 
  -6   3   2     4529.21     5066.75    295.71 o 
  -5   3   2     2408.01     2341.91    102.18 o 
  -4   3   2     8028.10     8133.76    321.59 o 
  -3   3   2    24722.53    24445.70    942.81 o 
  -2   3   2      224.61      232.36     14.10 o 
  -1   3   2    14376.25    14391.79    546.22 o 
   0   3   2       24.27       26.86      7.53 o 
   1   3   2     1670.00     1665.29    144.74 o 
   2   3   2     9176.00     9122.17    354.80 o 
   3   3   2      280.61      244.58     27.56 o 
   4   3   2     4391.81     4883.55    384.89 o 
   5   3   2      155.83      133.99     27.07 o 
   6   3   2     2085.01     2012.03    102.98 o 
   7   3   2      682.52      709.74     83.18 o 
   8   3   2        0.32      -20.52     48.79 o 
 -11   4   2        1.99      -41.08     27.39 o 
  -9   4   2       97.41       88.53     35.52 o 
  -8   4   2     2413.45     2238.65    152.41 o 
  -7   4   2     1369.50     1369.36     69.92 o 
  -6   4   2      487.63      434.66     31.56 o 
  -5   4   2     7005.51     6698.38    269.49 o 
  -4   4   2      423.34      424.23     74.58 o 
  -3   4   2    19100.35    21311.50    661.58 o 
  -2   4   2     1345.21     1380.22     50.66 o 
  -1   4   2     1485.78     1604.57     69.50 o 
   0   4   2     5876.11     5637.59    221.20 o 
   1   4   2       24.71       24.45     12.30 o 
   2   4   2     6969.54     7525.95    297.31 o 
   3   4   2        9.65       17.17     15.34 o 
   4   4   2     1616.93     1438.06    121.18 o 
   5   4   2     1081.59     1124.00     68.33 o 
   6   4   2       39.04       10.87     40.11 o 
   7   4   2     1289.89     1233.87    116.97 o 
 -10   5   2     1105.50     1185.25    104.92 o 
  -9   5   2      133.23      113.46     49.34 o 
  -8   5   2       18.90        0.57     18.27 o 
  -7   5   2     5565.48     5182.57    216.18 o 
  -6   5   2      151.43      159.91     31.98 o 
  -5   5   2     4083.82     4082.74    170.84 o 
  -4   5   2      945.79     1022.77     79.93 o 
  -3   5   2     2679.05     3006.21    123.17 o 
  -2   5   2     8504.68     9079.78    655.45 o 
  -1   5   2      177.89      224.35     22.05 o 
   0   5   2    10484.00     9807.87    380.28 o 
   1   5   2      196.19      169.65     29.58 o 
   2   5   2     1571.30     1369.13     73.97 o 
   3   5   2      693.04      592.94     42.72 o 
   4   5   2      132.21       57.38     24.74 o 
   5   5   2     1530.18     1562.73    103.28 o 
   6   5   2        6.20      -19.72     36.74 o 
   7   5   2      427.79      362.71     79.93 o 
 -11   6   2      124.50      106.44     46.86 o 
 -10   6   2      140.72       50.52     42.60 o 
  -9   6   2     1650.87     1461.83    118.11 o 
  -8   6   2      132.83       83.39     34.34 o 
  -7   6   2     2152.30     2113.75     99.43 o 
  -6   6   2      113.58      120.67     20.03 o 
  -5   6   2     1098.20     1184.99     62.09 o 
  -4   6   2     3712.59     3576.55    138.24 o 
  -3   6   2      139.41      120.75     21.37 o 
  -2   6   2     6295.35     5938.23    319.35 o 
  -1   6   2       18.32      -18.34     12.23 o 
   0   6   2     2159.41     2512.22    110.92 o 
   1   6   2     1374.47     1427.33     77.26 o 
   2   6   2       38.74       15.13     17.99 o 
   3   6   2     1191.88     1138.60     68.03 o 
   4   6   2      229.18      297.51     54.86 o 
   5   6   2      427.23      484.86     77.61 o 
   6   6   2       15.49       16.56     46.69 o 
 -11   7   2      523.45      430.88     77.57 o 
 -10   7   2        1.14       -1.52     31.27 o 
  -9   7   2     1346.16     1311.99    113.09 o 
  -8   7   2        3.08       24.82     28.82 o 
  -7   7   2      301.08      225.47     49.51 o 
  -6   7   2      622.21      577.14     63.04 o 
  -5   7   2      582.96      601.26     70.98 o 
  -4   7   2     2741.15     2758.57    187.32 o 
  -3   7   2       15.16        1.60     21.78 o 
  -2   7   2     1054.09     1168.48     94.05 o 
  -1   7   2      924.53      875.40     51.72 o 
   0   7   2       10.61       34.00     28.53 o 
   1   7   2     1821.85     1855.32     90.62 o 
   2   7   2       65.00       10.40     22.22 o 
   3   7   2      502.93      585.29     48.34 o 
   4   7   2        0.06      -17.82     35.23 o 
   5   7   2        8.87      -59.73     39.82 o 
 -10   8   2        5.49      -13.74     38.26 o 
  -9   8   2       52.76       78.84     42.56 o 
  -8   8   2      363.90      400.88     69.40 o 
  -7   8   2      110.75       55.79     36.15 o 
  -6   8   2     1657.60     1596.96    126.83 o 
  -5   8   2        2.40       -9.19     26.71 o 
  -4   8   2      371.39      323.10     57.73 o 
  -3   8   2       28.22       10.28     29.79 o 
  -2   8   2       14.51       -8.51     25.45 o 
  -1   8   2     1206.77     1279.89    105.00 o 
   0   8   2      315.21      290.11     57.31 o 
   1   8   2      270.81      333.89     60.21 o 
   2   8   2       12.02      -15.80     35.65 o 
 -10   9   2      206.70      126.07     51.87 o 
  -9   9   2       81.43       13.82     41.42 o 
  -8   9   2      556.32      642.28     88.32 o 
  -7   9   2       66.24       -6.24     36.95 o 
  -6   9   2       97.74       45.97     37.80 o 
  -5   9   2       61.54       -5.14     31.27 o 
  -4   9   2       24.67      -35.18     32.53 o 
  -3   9   2      170.55      195.72     48.20 o 
  -2   9   2      376.85      346.49     62.83 o 
  -1   9   2      439.86      532.64     72.22 o 
   0   9   2        1.92      -47.36     35.39 o 
   1   9   2       24.15       14.62     41.71 o 
   2   9   2       83.16       72.47     49.55 o 
  -9  10   2       79.83       38.68     42.39 o 
  -8  10   2       18.80       22.33     43.11 o 
  -7  10   2        2.01       23.17     36.41 o 
  -6  10   2      172.28      125.02     54.73 o 
  -5  10   2      174.86      216.54     60.13 o 
  -4  10   2      258.79      272.71     62.57 o 
  -3  10   2      154.51      207.65     53.98 o 
  -2  10   2       22.84      -24.31     33.96 o 
  -1  10   2        3.34       12.94     42.43 o 
   0  10   2       77.43       79.81     44.83 o 
   1  10   2      180.20      185.06     60.00 o 
  -7  11   2      103.81       87.31     46.60 o 
  -6  11   2      254.82      237.48     61.73 o 
  -5  11   2       39.95       38.51     49.09 o 
  -4  11   2       72.84       96.66     51.70 o 
  -3  11   2       60.92       65.06     53.26 o 
  -2  11   2       31.11      -38.89     42.43 o 
  -1  11   2      155.12      173.77     60.72 o 
   2 -12   3       12.84        0.80     39.31 o 
   3 -12   3        1.38      -25.96     32.57 o 
   4 -12   3       46.58       12.47     41.42 o 
   5 -12   3       60.23       -7.92     42.64 o 
   6 -12   3      133.28      104.88     52.25 o 
   7 -12   3        6.00      -28.23     38.30 o 
  -2 -11   3       38.06       14.20     38.22 o 
  -1 -11   3      202.80      237.61     52.25 o 
   0 -11   3       18.99       -8.34     32.49 o 
   1 -11   3       32.13       -8.25     25.23 o 
   2 -11   3      181.01      213.37     38.92 o 
   3 -11   3       39.89       19.21     27.48 o 
   4 -11   3      372.14      485.41     69.78 o 
   5 -11   3       16.67       14.87     37.92 o 
   6 -11   3       77.92       33.88     41.17 o 
   7 -11   3       11.72      -44.81     29.87 o 
   8 -11   3        4.52        0.55     39.52 o 
  -4 -10   3      101.43       13.32     38.05 o 
  -3 -10   3      210.98      200.74     52.88 o 
  -2 -10   3        3.93        9.23     33.33 o 
  -1 -10   3       29.31        2.70     32.61 o 
   0 -10   3      224.06      286.68     37.76 o 
   1 -10   3        2.98      -32.91     21.94 o 
   2 -10   3      904.09      973.03    132.73 o 
   3 -10   3       13.99      -25.06     23.29 o 
   4 -10   3      604.68      687.28     57.56 o 
   5 -10   3       98.95       39.59     29.77 o 
   6 -10   3        1.81      -17.94     24.45 o 
   7 -10   3      532.27      519.83     76.14 o 
   8 -10   3       41.20       11.92     35.44 o 
   9 -10   3      223.33      189.61     61.52 o 
  -5  -9   3      291.78      228.25     57.31 o 
  -4  -9   3       10.56        5.39     38.68 o 
  -3  -9   3       12.12       -1.18     32.36 o 
  -2  -9   3      246.76      211.48     45.00 o 
  -1  -9   3        2.00        3.67     26.25 o 
   0  -9   3     1541.42     1527.49     80.01 o 
   1  -9   3       49.29       14.14     20.44 o 
   2  -9   3     1364.38     1478.21    212.11 o 
   3  -9   3      821.04      662.17     51.98 o 
   4  -9   3        0.40      -24.40     28.15 o 
   5  -9   3     1181.25     1164.98     73.12 o 
   6  -9   3       28.41      -26.61     20.41 o 
   7  -9   3     1035.99      991.80     94.81 o 
   8  -9   3       28.54        6.57     33.16 o 
   9  -9   3       61.73       11.00     36.15 o 
  -6  -8   3       36.92       51.03     46.94 o 
  -5  -8   3      158.11      133.02     48.12 o 
  -4  -8   3      465.29      486.42     60.34 o 
  -3  -8   3      110.59      112.29     37.33 o 
  -2  -8   3     2258.58     2425.48    157.29 o 
  -1  -8   3      155.46      139.24     37.96 o 
   0  -8   3      750.14      857.77     51.16 o 
   1  -8   3     1137.74     1080.71    114.48 o 
   2  -8   3       40.16       18.38     16.99 o 
   3  -8   3     3078.23     2803.52    129.79 o 
   4  -8   3       80.16       67.79     24.44 o 
   5  -8   3     1438.48     1382.44    184.11 o 
   6  -8   3      143.22      101.27     27.38 o 
   7  -8   3      568.10      607.39     71.88 o 
   8  -8   3      790.88      758.70     83.72 o 
   9  -8   3        0.03      -15.21     37.59 o 
  10  -8   3      613.99      779.92     65.52 o 
  -7  -7   3      267.83      260.70     64.43 o 
  -6  -7   3      772.33      927.08     91.69 o 
  -5  -7   3       15.75       24.86     36.57 o 
  -4  -7   3     1987.96     2061.55    141.66 o 
  -3  -7   3       40.58       -4.42     21.78 o 
  -2  -7   3     1132.11     1294.71     65.84 o 
  -1  -7   3      886.52      841.25     49.33 o 
   0  -7   3       78.85       48.68     16.44 o 
   1  -7   3     2167.95     2082.33     96.01 o 
   2  -7   3        1.70        8.79     18.52 o 
   3  -7   3     6823.96     7383.28    298.11 o 
   4  -7   3     1554.51     1394.06     75.25 o 
   5  -7   3      884.33      904.12    112.46 o 
   6  -7   3     2231.48     1924.11    140.44 o 
   7  -7   3       39.94       21.66     30.34 o 
   8  -7   3     1593.15     1638.46    131.25 o 
   9  -7   3       11.04      -20.74     20.29 o 
  10  -7   3      402.90      544.06     53.63 o 
  -8  -6   3      344.78      346.74     75.13 o 
  -7  -6   3        0.07       -8.26     37.04 o 
  -6  -6   3     2166.77     2404.84    168.08 o 
  -5  -6   3       57.15       11.97     32.28 o 
  -4  -6   3     1271.31     1185.21     91.77 o 
  -3  -6   3     1107.88     1056.69     81.62 o 
  -2  -6   3      829.26      740.26     42.71 o 
  -1  -6   3     4547.18     4751.20    225.09 o 
   0  -6   3       11.00       16.49     12.13 o 
   1  -6   3    10557.32    10971.04    425.54 o 
   2  -6   3     1578.03     1453.64     71.73 o 
   3  -6   3     1269.97     1322.04     68.10 o 
   4  -6   3     4791.07     4449.03    187.54 o 
   5  -6   3      176.64       96.99     22.83 o 
   6  -6   3     6273.82     7007.75    412.51 o 
   7  -6   3       89.27       81.36     35.23 o 
   8  -6   3      550.86      509.68     39.58 o 
   9  -6   3      483.04      498.41     47.34 o 
  10  -6   3        1.91      -23.64     27.49 o 
  -8  -5   3     1057.52      995.17    101.34 o 
  -7  -5   3        0.13      -26.12     31.39 o 
  -6  -5   3     1775.72     1935.23    139.34 o 
  -5  -5   3      900.32     1043.88     86.04 o 
  -4  -5   3     1346.68     1594.43    111.83 o 
  -3  -5   3     9163.04     9238.30    358.09 o 
  -2  -5   3        0.25      -10.12      9.62 o 
  -1  -5   3     9178.05     9552.34    368.59 o 
   0  -5   3      144.88      117.15     26.00 o 
   1  -5   3      914.64      864.58     45.49 o 
   2  -5   3     7286.84     7878.36    309.19 o 
   3  -5   3      149.90      151.21     22.02 o 
   4  -5   3     8999.48     8961.28    354.47 o 
   5  -5   3       99.17      115.58     29.66 o 
   6  -5   3     2888.79     3050.53    197.75 o 
   7  -5   3     2559.60     2386.84    103.81 o 
   8  -5   3      171.74      146.79     27.21 o 
   9  -5   3     1768.19     1830.59    122.36 o 
  10  -5   3        0.66        0.59     39.40 o 
  -9  -4   3       48.38       88.23     48.08 o 
  -8  -4   3     1433.83     1613.44    132.90 o 
  -7  -4   3      430.69      498.68     71.55 o 
  -6  -4   3      227.40      337.85     52.84 o 
  -5  -4   3     4321.16     5063.59    293.31 o 
  -4  -4   3       44.17       53.54     12.87 o 
  -3  -4   3    11477.17    11612.54    573.05 o 
  -2  -4   3      970.71      964.41     45.47 o 
  -1  -4   3     9105.09    10245.56    616.52 o 
   0  -4   3    17275.45    17170.56    650.00 o 
   1  -4   3      292.08      219.46     19.88 o 
   2  -4   3     8380.99     9073.72    409.96 o 
   3  -4   3      241.79      232.10     23.87 o 
   4  -4   3     4462.37     4363.83    258.29 o 
   5  -4   3     2269.55     2136.92     88.67 o 
   6  -4   3      745.89      826.67     80.23 o 
   7  -4   3     4722.60     4895.19    189.38 o 
   8  -4   3       32.72       29.62     29.96 o 
   9  -4   3     1764.75     1720.67    137.66 o 
  10  -4   3      204.50      266.97     59.03 o 
 -10  -3   3      860.00      912.16    100.07 o 
  -9  -3   3      466.90      701.78     90.26 o 
  -8  -3   3      144.12      192.77     53.01 o 
  -7  -3   3     2524.80     2597.19    172.93 o 
  -6  -3   3       48.31       -3.41     21.78 o 
  -5  -3   3     5880.97     6616.81    370.88 o 
  -4  -3   3      463.72      452.65     25.68 o 
  -3  -3   3     3180.68     3846.43    270.94 o 
  -2  -3   3    10680.88    12101.01    459.11 o 
  -1  -3   3     1812.10     1937.00    111.28 o 
   0  -3   3    26140.64    23337.65    879.60 o 
   1  -3   3      294.24      233.55     12.51 o 
   2  -3   3     8583.60     7409.04    288.33 o 
   3  -3   3     1623.39     1633.15     56.14 o 
   4  -3   3       87.76      111.17     26.36 o 
   5  -3   3     7787.96     8062.60    413.69 o 
   6  -3   3        4.36        5.06     21.78 o 
   7  -3   3     1859.10     1759.61    129.82 o 
   8  -3   3      303.93      403.24     62.61 o 
   9  -3   3      287.66      388.07     69.19 o 
  10  -3   3      660.25      729.59     88.28 o 
 -10  -2   3      212.75      192.56     57.39 o 
  -9  -2   3     1812.02     1887.87    143.56 o 
  -8  -2   3       17.95       -4.42     29.20 o 
  -7  -2   3     4017.84     4233.04    255.22 o 
  -6  -2   3      320.19      355.84     47.87 o 
  -5  -2   3     1716.22     1942.48    119.37 o 
  -4  -2   3    10198.78    10748.06    410.10 o 
  -3  -2   3      143.51      126.37     21.41 o 
  -2  -2   3     1748.57     1989.33    115.07 o 
  -1  -2   3        0.77       11.18      5.68 o 
   0  -2   3    22908.68    21418.25    542.05 o 
   1  -2   3     9782.87    10137.38    295.25 o 
   2  -2   3      305.41      437.33     19.39 o 
   3  -2   3    17390.15    18073.81    626.79 o 
   4  -2   3        8.04       -9.23     12.51 o 
   5  -2   3     2832.34     2748.33    173.94 o 
   6  -2   3      357.06      374.04     47.66 o 
   7  -2   3      472.74      440.96     54.73 o 
   8  -2   3     1056.08     1096.34     99.48 o 
   9  -2   3        0.56      -42.94     37.21 o 
  10  -2   3      776.97      791.02     92.24 o 
 -11  -1   3      502.46      481.70     79.97 o 
 -10  -1   3        0.07        1.73     37.16 o 
  -9  -1   3     2736.82     2656.47    181.02 o 
  -8  -1   3      334.08      272.03     49.17 o 
  -7  -1   3     2137.73     2479.00    160.45 o 
  -6  -1   3     4243.28     4357.08    176.95 o 
  -5  -1   3       14.13       19.14      9.47 o 
  -4  -1   3    12104.50    11872.20    451.33 o 
  -3  -1   3       30.13       41.56      5.20 o 
  -2  -1   3     1541.81     1407.75     56.79 o 
  -1  -1   3    10758.79    10241.60    387.94 o 
   0  -1   3       59.69       35.82      5.61 o 
   1  -1   3     9211.62     8947.36    342.34 o 
   2  -1   3      457.92      414.75     35.61 o 
   3  -1   3    13833.46    13594.48    750.15 o 
   4  -1   3      756.22      862.32     67.38 o 
   5  -1   3      784.64      709.62     63.16 o 
   6  -1   3     1573.97     1417.63    108.42 o 
   7  -1   3      424.74      482.71     58.57 o 
   8  -1   3     1539.78     1808.36    139.47 o 
   9  -1   3        3.76       54.06     43.15 o 
 -11   0   3      896.88      833.37     91.27 o 
 -10   0   3       54.52       66.15     37.67 o 
  -9   0   3      574.71      529.27     69.31 o 
  -8   0   3      915.37      864.00     75.85 o 
  -7   0   3       43.03       58.15     18.32 o 
  -6   0   3    10108.02    10220.19    301.78 o 
  -5   0   3      281.91      369.60     23.06 o 
  -4   0   3     3070.63     3180.85    126.64 o 
  -3   0   3     1489.33     1670.84     68.27 o 
  -2   0   3      265.90      276.22     12.79 o 
   0   0   3      616.29      509.51     21.32 o 
   1   0   3    11340.36    12340.33    678.90 o 
   2   0   3      353.00      313.07     32.95 o 
   3   0   3      526.35      642.49     55.07 o 
   4   0   3     6648.32     7311.76    419.00 o 
   5   0   3      548.80      368.94     46.60 o 
   6   0   3     1793.00     2133.94    148.49 o 
   7   0   3      122.52      316.15     53.85 o 
   8   0   3      274.99      253.07     57.81 o 
   9   0   3      165.60       87.73     53.05 o 
 -11   1   3      269.55      202.34     55.58 o 
 -10   1   3      545.52      497.50     67.04 o 
  -9   1   3      102.93       78.71     36.41 o 
  -8   1   3     2590.46     2469.39    158.18 o 
  -7   1   3      364.23      343.52     27.83 o 
  -6   1   3     2191.41     2227.57     96.59 o 
  -5   1   3      686.04      814.89     40.77 o 
  -4   1   3     2559.52     2481.19    159.53 o 
  -3   1   3     7744.78     7817.56    245.41 o 
  -2   1   3      707.41      785.63     28.63 o 
  -1   1   3    16899.67    15557.75    602.07 o 
   0   1   3     3101.57     2976.56    124.27 o 
   2   1   3     6756.37     7350.40    415.55 o 
   3   1   3     1707.21     1966.87    128.89 o 
   4   1   3     2775.15     3280.17    202.84 o 
   5   1   3        0.72       54.23     26.04 o 
   6   1   3      556.19      469.23     59.37 o 
   7   1   3       35.15       48.75     36.70 o 
   8   1   3      223.07      168.00     36.81 o 
   9   1   3      308.38      428.61     83.05 o 
 -11   2   3       53.29       59.41     38.43 o 
 -10   2   3     1206.78     1060.27     91.90 o 
  -9   2   3       33.05      -12.56     23.64 o 
  -8   2   3     2048.69     2068.31     95.91 o 
  -7   2   3      343.92      344.36     27.92 o 
  -6   2   3       23.27        2.00     21.07 o 
  -5   2   3     5548.63     5972.95    203.06 o 
  -4   2   3     2943.66     3186.42    111.01 o 
  -3   2   3     5241.50     4897.17    156.53 o 
  -2   2   3     3343.41     3038.31    126.06 o 
  -1   2   3        4.50       -1.73      3.89 o 
   0   2   3      289.30      184.43     26.29 o 
   1   2   3     2788.85     2945.91    177.35 o 
   2   2   3     4963.75     5482.55    316.36 o 
   3   2   3      312.48      310.04     38.89 o 
   4   2   3      335.19      318.21     45.42 o 
   5   2   3      106.86      190.90     30.79 o 
   6   2   3      346.82      329.10     67.29 o 
   7   2   3      579.86      491.30     52.25 o 
   8   2   3      186.53      209.88     65.52 o 
 -11   3   3       84.05       60.51     35.14 o 
 -10   3   3      329.12      288.59     52.84 o 
  -9   3   3        7.22       -8.42     15.63 o 
  -8   3   3        1.07      -14.07     22.58 o 
  -7   3   3     4794.54     4478.48    266.51 o 
  -6   3   3     3777.56     3806.06    210.05 o 
  -5   3   3      927.65      967.06     50.13 o 
  -4   3   3       25.66       90.07     46.35 o 
  -3   3   3       25.02       40.87     11.60 o 
  -2   3   3      727.47      693.61     38.46 o 
  -1   3   3     1815.95     1780.97     62.63 o 
   0   3   3     1457.31     1480.75     74.31 o 
   1   3   3     3516.86     3616.26    148.44 o 
   2   3   3      267.93      247.91     39.63 o 
   3   3   3       14.78       -6.96     14.61 o 
   4   3   3      543.32      487.23     39.81 o 
   5   3   3      736.85      675.38     50.39 o 
   6   3   3      426.70      429.05     48.87 o 
   7   3   3       36.71      -12.77     49.97 o 
   8   3   3       79.15      -22.75     51.74 o 
 -10   4   3      246.56      268.74     54.19 o 
  -9   4   3      266.97      205.12     31.71 o 
  -8   4   3     1125.54     1102.50     90.26 o 
  -7   4   3     1589.61     1858.40     99.38 o 
  -6   4   3        9.82        4.31     12.05 o 
  -5   4   3        4.02       -4.47     10.65 o 
  -4   4   3     1243.47     1319.19     66.17 o 
  -3   4   3     3921.45     4290.80    352.09 o 
  -2   4   3     1634.99     1546.78     60.84 o 
  -1   4   3     3574.16     3725.38    240.74 o 
   0   4   3        0.07       -4.15      9.36 o 
   1   4   3        0.05       -5.99     10.73 o 
   2   4   3     1080.59      997.66     54.99 o 
   3   4   3       53.51       13.58     16.89 o 
   4   4   3     2097.93     2234.76    108.61 o 
   5   4   3       29.27       32.04     25.22 o 
   6   4   3      169.95      111.44     32.32 o 
   7   4   3      123.84       71.08     51.20 o 
 -10   5   3      508.80      444.46     47.17 o 
  -9   5   3      249.36      248.88     61.33 o 
  -8   5   3      264.94      243.87     32.59 o 
  -7   5   3        6.71        1.63     16.21 o 
  -6   5   3        1.72       -7.44     12.47 o 
  -5   5   3     3630.48     3505.06    150.78 o 
  -4   5   3     1360.47     1289.28     65.68 o 
  -3   5   3     2929.31     2811.53     96.22 o 
  -2   5   3      103.03       72.57     14.75 o 
  -1   5   3      281.99      259.95     24.00 o 
   0   5   3     2922.73     3241.13    136.81 o 
   1   5   3      549.32      517.51     36.78 o 
   2   5   3     2156.66     1938.65     92.60 o 
   3   5   3        0.10       -5.69     17.79 o 
   4   5   3      618.38      558.48     54.42 o 
   5   5   3      234.60      270.61     74.79 o 
   6   5   3        8.37       42.60     45.59 o 
 -11   6   3      134.10      135.85     53.22 o 
 -10   6   3      489.62      521.52     76.14 o 
  -9   6   3      219.02      273.21     56.55 o 
  -8   6   3        9.46       -5.95     16.47 o 
  -7   6   3     1689.10     1661.62     83.50 o 
  -6   6   3      271.65      259.42     28.98 o 
  -5   6   3     1873.17     1896.82    100.79 o 
  -4   6   3       25.52       26.38     15.53 o 
  -3   6   3       42.28       49.70     19.93 o 
  -2   6   3     1740.97     1823.48    129.32 o 
  -1   6   3       36.04       -0.32     13.98 o 
   0   6   3     5097.23     4680.24    192.85 o 
   1   6   3        1.63       20.97     17.40 o 
   2   6   3      585.44      568.97     45.54 o 
   3   6   3      335.35      417.33     68.20 o 
   4   6   3        5.71        0.49     26.24 o 
   5   6   3      839.60      746.95     86.84 o 
 -11   7   3       56.79       51.62     44.37 o 
 -10   7   3       20.41       -1.69     34.55 o 
  -9   7   3     1167.18     1073.42     99.74 o 
  -8   7   3       95.13       45.55     33.03 o 
  -7   7   3     1215.15     1119.56     99.82 o 
  -6   7   3        3.33       15.22     17.55 o 
  -5   7   3      182.01      175.37     26.84 o 
  -4   7   3     1223.05     1252.57     68.19 o 
  -3   7   3       21.96       13.90     28.44 o 
  -2   7   3     2659.65     2550.97    172.88 o 
  -1   7   3       21.56        3.79     26.25 o 
   0   7   3     1395.46     1276.26    104.67 o 
   1   7   3      631.70      605.79     69.90 o 
   3   7   3     1986.76     2116.84    157.88 o 
   4   7   3        6.79      -16.01     32.82 o 
 -10   8   3       59.22       32.53     37.96 o 
  -9   8   3      780.95      659.85     81.45 o 
  -8   8   3       77.01       37.00     39.27 o 
  -7   8   3      651.51      767.93     82.29 o 
  -6   8   3     1057.42     1159.71    105.47 o 
  -5   8   3       18.95        5.41     18.48 o 
  -4   8   3     2341.04     2526.27    177.14 o 
  -3   8   3        0.73      -39.76     26.50 o 
  -2   8   3      645.84      576.68     65.94 o 
  -1   8   3      577.84      564.88     69.23 o 
   0   8   3       54.41       66.49     41.42 o 
   1   8   3     1203.59     1290.97    111.20 o 
   2   8   3        2.42       -7.92     42.09 o 
   3   8   3      598.11      762.54     88.11 o 
 -10   9   3       10.17       69.95     49.34 o 
  -9   9   3      101.34      102.69     51.95 o 
  -8   9   3      486.62      435.86     76.81 o 
  -7   9   3       24.75      -34.47     33.58 o 
  -6   9   3     2041.56     1978.84    155.74 o 
  -5   9   3        0.87      -35.06     30.51 o 
  -4   9   3      723.08      668.66     78.71 o 
  -3   9   3      682.97      690.15     79.68 o 
  -2   9   3        0.25       12.81     32.36 o 
  -1   9   3      726.83      759.34     81.91 o 
   0   9   3       19.17       14.96     40.91 o 
   1   9   3      591.67      604.57     85.92 o 
   2   9   3      115.19      168.84     60.38 o 
  -9  10   3        0.30        4.51     43.74 o 
  -8  10   3      557.57      652.82     93.88 o 
  -7  10   3        0.03      -17.61     35.48 o 
  -6  10   3      341.12      324.95     68.81 o 
  -5  10   3      489.31      580.85     85.58 o 
  -4  10   3       96.01      105.85     49.97 o 
  -3  10   3      978.57     1138.81    108.50 o 
  -2  10   3        5.23      -16.39     36.78 o 
  -1  10   3      488.41      487.30     82.29 o 
   0  10   3       64.91       11.76     51.36 o 
  -7  11   3      171.54      192.10     62.87 o 
  -6  11   3        5.92       -2.57     43.11 o 
  -5  11   3      399.36      488.70     86.04 o 
  -4  11   3        6.40      -38.93     38.81 o 
  -3  11   3      525.52      535.93     89.50 o 
   0 -12   4      379.42      456.17     76.14 o 
   1 -12   4       60.80       53.56     46.35 o 
   2 -12   4      399.64      547.15     58.08 o 
   3 -12   4       12.82      -32.66     35.31 o 
   4 -12   4      296.84      329.59     63.54 o 
   5 -12   4      141.67      157.13     54.23 o 
   6 -12   4       29.67      -10.24     39.10 o 
  -2 -11   4      245.95      272.96     59.79 o 
  -1 -11   4       43.60      -25.16     39.57 o 
   0 -11   4      974.06     1127.06    101.13 o 
   1 -11   4       57.97       42.46     29.12 o 
   2 -11   4      726.24      897.82     65.08 o 
   3 -11   4      368.60      453.61     92.49 o 
   4 -11   4       50.40       10.11     42.07 o 
   5 -11   4      674.80      779.04     90.47 o 
   6 -11   4        9.20      -36.85     27.67 o 
   7 -11   4      380.72      308.10     63.84 o 
   8 -11   4       61.77       61.81     45.17 o 
  -4 -10   4      235.36      214.30     59.58 o 
  -3 -10   4       61.12       69.61     41.29 o 
  -2 -10   4     1033.62     1044.81     92.74 o 
  -1 -10   4        9.03        6.32     28.69 o 
   0 -10   4     1101.33     1356.15    107.66 o 
   1 -10   4      825.57      817.19     56.93 o 
   2 -10   4      198.29      184.45     34.86 o 
   3 -10   4     1233.64     1171.51    125.54 o 
   4 -10   4        0.18      -35.47     43.97 o 
   5 -10   4      911.42      919.88     66.88 o 
   6 -10   4       77.94       43.15     28.78 o 
   7 -10   4      123.48       80.86     48.84 o 
   8 -10   4      398.69      507.87     78.04 o 
   9 -10   4       11.95       15.30     47.28 o 
  -5  -9   4       40.86       84.15     43.74 o 
  -4  -9   4     1015.66      992.39     90.68 o 
  -3  -9   4       46.48       38.72     33.03 o 
  -2  -9   4     1032.44     1184.53     96.20 o 
  -1  -9   4      676.75      546.42     59.66 o 
   0  -9   4      132.11       71.08     23.05 o 
   1  -9   4     1023.38     1070.56     63.70 o 
   2  -9   4        9.77        4.10     20.36 o 
   3  -9   4     2764.40     2935.11    138.56 o 
   4  -9   4       89.02       44.14     26.08 o 
   5  -9   4      287.67      227.85     38.70 o 
   6  -9   4      837.47      835.26     62.03 o 
   7  -9   4        9.01       -8.26     34.43 o 
   8  -9   4      649.88      563.32     72.35 o 
   9  -9   4       14.05      -42.68     36.83 o 
  -6  -8   4      836.90      849.55     91.18 o 
  -5  -8   4        6.02      -41.00     31.56 o 
  -4  -8   4      730.58      667.18     69.52 o 
  -3  -8   4      347.20      347.88     54.23 o 
  -2  -8   4       82.92       43.27     29.16 o 
  -1  -8   4     1850.54     1825.59     88.06 o 
   0  -8   4       15.82       16.49     17.22 o 
   1  -8   4     2807.68     3160.80    140.00 o 
   2  -8   4      266.76      230.00     31.37 o 
   3  -8   4     1080.81      982.48     61.70 o 
   4  -8   4     1663.62     1543.35     83.96 o 
   5  -8   4        5.71       -8.13     31.05 o 
   6  -8   4     2167.51     2156.77    112.80 o 
   7  -8   4        4.28      -12.94     31.27 o 
   8  -8   4      135.51      117.39     45.51 o 
   9  -8   4      123.03      118.23     34.32 o 
  -7  -7   4       13.00      -52.12     39.90 o 
  -6  -7   4      790.59      837.75     85.45 o 
  -5  -7   4      122.83       89.41     39.31 o 
  -4  -7   4      108.81       94.81     36.07 o 
  -3  -7   4     3153.04     2894.97    181.10 o 
  -2  -7   4       21.64      -10.49     22.50 o 
  -1  -7   4     2232.27     2092.19     95.39 o 
   0  -7   4       26.84      -10.41     12.48 o 
   1  -7   4      343.59      314.56     32.02 o 
   2  -7   4     2850.71     2895.29    129.09 o 
   3  -7   4       19.04        6.39     32.42 o 
   4  -7   4     2985.57     2885.96    132.93 o 
   5  -7   4        0.49      -17.13     16.41 o 
   6  -7   4      439.62      366.96     59.12 o 
   7  -7   4      454.82      479.97     68.64 o 
   8  -7   4       21.22        3.05     21.38 o 
   9  -7   4      234.92      275.95     37.45 o 
  10  -7   4       86.05       42.66     31.64 o 
  -8  -6   4      399.02      537.91     84.44 o 
  -7  -6   4      171.24      145.33     50.65 o 
  -6  -6   4       43.54       63.37     40.53 o 
  -5  -6   4     1535.99     1687.93    123.12 o 
  -4  -6   4      196.96      199.85     39.06 o 
  -3  -6   4     3134.36     3147.66    190.20 o 
  -1  -6   4      340.24      313.47     26.14 o 
   0  -6   4     2939.08     3381.10    221.80 o 
   1  -6   4      782.14      607.40     38.76 o 
   2  -6   4     3642.32     3805.41    289.41 o 
   3  -6   4       21.26        3.86     15.31 o 
   4  -6   4      128.49      110.80     23.31 o 
   5  -6   4      375.52      354.46     52.48 o 
   6  -6   4        2.80      -13.95     27.22 o 
   7  -6   4     1309.37     1214.27     64.07 o 
   8  -6   4       67.47       41.56     21.49 o 
   9  -6   4      444.73      486.69     48.52 o 
  10  -6   4        0.21      -23.30     41.08 o 
  -9  -5   4       44.38        8.39     43.91 o 
  -8  -5   4        0.13       -2.11     36.32 o 
  -7  -5   4      931.34      946.00     90.13 o 
  -6  -5   4      225.36      171.49     43.27 o 
  -5  -5   4     1628.82     1786.49    125.73 o 
  -4  -5   4       41.08       39.19     23.34 o 
  -3  -5   4      357.60      362.68     25.47 o 
  -2  -5   4     5445.52     5272.10    379.69 o 
  -1  -5   4       76.67       62.75     14.13 o 
   0  -5   4     3016.08     3294.29    136.09 o 
   1  -5   4      778.71      738.62     30.35 o 
   2  -5   4     2170.47     1856.11     90.55 o 
   3  -5   4        8.49       18.92     26.48 o 
   4  -5   4     1229.05     1154.18     63.37 o 
   5  -5   4     2181.62     1994.30    110.82 o 
   6  -5   4      761.36      710.43     88.40 o 
   7  -5   4      362.14      390.26     39.01 o 
   8  -5   4        0.04       -4.67     18.37 o 
   9  -5   4       30.21       28.69     39.78 o 
  10  -5   4      121.45      106.82     51.91 o 
  -9  -4   4      303.27      369.87     75.97 o 
  -8  -4   4      244.38      200.32     54.48 o 
  -7  -4   4      886.04      780.24     79.76 o 
  -6  -4   4       98.95       83.47     32.87 o 
  -5  -4   4       46.67       34.17     23.64 o 
  -4  -4   4     1671.51     1620.68    107.99 o 
  -3  -4   4     1391.08     1365.32     59.77 o 
  -2  -4   4     2068.34     1944.70     81.70 o 
  -1  -4   4      814.73      788.07    117.43 o 
   0  -4   4     4646.21     4965.71    196.16 o 
   1  -4   4       13.81       -0.73      5.94 o 
   2  -4   4     1352.50     1100.85     55.48 o 
   3  -4   4     2736.96     2877.02    176.09 o 
   4  -4   4     3807.48     3639.38    140.14 o 
   5  -4   4      295.86      284.21     30.17 o 
   6  -4   4       65.61       24.77     21.70 o 
   7  -4   4       44.02       23.30     33.41 o 
   8  -4   4       97.19       75.04     39.23 o 
   9  -4   4      612.78      622.69     87.22 o 
  10  -4   4      132.69      152.79     57.60 o 
 -10  -3   4      140.77      101.34     56.00 o 
  -9  -3   4      353.29      552.87     80.73 o 
  -8  -3   4       79.55       56.72     38.60 o 
  -7  -3   4        0.07      -35.65     23.76 o 
  -6  -3   4      184.80      229.39     43.95 o 
  -5  -3   4      525.53      543.56     51.41 o 
  -4  -3   4     3713.72     3543.23    204.99 o 
  -3  -3   4     2481.72     2348.88    139.13 o 
  -2  -3   4      465.93      398.06     35.10 o 
  -1  -3   4       12.93       11.55     10.58 o 
   0  -3   4     6744.93     6268.03    163.44 o 
   1  -3   4     2777.85     2484.64     91.43 o 
   2  -3   4     1210.70     1170.78     42.75 o 
   3  -3   4      833.15      764.37     38.22 o 
   4  -3   4     1503.77     1599.22     69.44 o 
   5  -3   4       39.62       62.95     26.97 o 
   6  -3   4       52.43       44.07     27.60 o 
   7  -3   4     2133.64     2352.46    164.29 o 
   8  -3   4      236.36      285.77     58.23 o 
   9  -3   4      316.25      301.82     64.93 o 
  10  -3   4       39.12       39.78     49.89 o 
 -10  -2   4       71.05      109.17     45.25 o 
  -9  -2   4        0.44       22.46     40.45 o 
  -8  -2   4       48.99       53.51     37.80 o 
  -7  -2   4      852.14      736.37     69.82 o 
  -6  -2   4      958.33     1167.80     87.90 o 
  -5  -2   4     1888.13     2089.95    130.83 o 
  -4  -2   4      122.22      127.46     23.51 o 
  -3  -2   4      155.53      200.78     23.81 o 
  -2  -2   4     7236.86     6962.94    266.63 o 
  -1  -2   4     2820.92     2937.79     95.89 o 
   0  -2   4     3628.21     3454.30    112.46 o 
   1  -2   4       63.36       30.71      7.37 o 
   2  -2   4     3126.71     3278.66    171.20 o 
   3  -2   4      908.97     1013.37     74.37 o 
   4  -2   4      231.72      229.81     36.07 o 
   5  -2   4     4625.04     4153.78    253.03 o 
   6  -2   4       40.94       22.50     25.07 o 
   7  -2   4     1172.32     1204.08    102.39 o 
   8  -2   4       72.03       38.81     38.13 o 
   9  -2   4       26.77       16.77     41.46 o 
 -11  -1   4       15.21       51.45     44.12 o 
 -10  -1   4       48.82       23.76     34.97 o 
  -9  -1   4     1066.18     1234.34    102.90 o 
  -8  -1   4      300.00      247.30     46.05 o 
  -7  -1   4     3470.89     3623.96    218.01 o 
  -6  -1   4      771.19      869.10     69.40 o 
  -5  -1   4      832.37      796.18     28.55 o 
  -4  -1   4     2047.95     2014.23     82.31 o 
  -3  -1   4      240.17      297.17     16.57 o 
  -2  -1   4     5247.05     5403.44    171.70 o 
  -1  -1   4     7012.28     6985.56    220.25 o 
   0  -1   4      127.46      122.12     10.87 o 
   1  -1   4     6186.58     5932.54    232.40 o 
   3  -1   4    12043.85    13149.35    730.56 o 
   4  -1   4       38.47       26.21     23.72 o 
   5  -1   4     1859.97     2528.97    167.07 o 
   6  -1   4      373.58      468.13     57.68 o 
   7  -1   4      313.33      298.70     56.29 o 
   8  -1   4     1300.75     1391.50    121.52 o 
   9  -1   4        1.00       -7.96     43.61 o 
 -11   0   4      436.09      528.77     77.61 o 
 -10   0   4      439.46      407.79     65.82 o 
  -9   0   4     1261.82     1224.01     99.48 o 
  -8   0   4       30.88       12.43     25.20 o 
  -7   0   4     1150.59     1013.08     78.67 o 
  -6   0   4     2292.14     2535.72    151.40 o 
  -5   0   4      506.67      541.01     37.10 o 
  -4   0   4    13041.51    12948.62    491.12 o 
  -3   0   4       58.90       32.29      6.18 o 
  -2   0   4     4823.25     4740.35    150.82 o 
  -1   0   4     4504.73     4406.95    141.92 o 
   0   0   4     1957.61     2022.04     88.07 o 
   1   0   4     7241.44     7860.67    441.25 o 
   2   0   4        0.22       -6.78     13.74 o 
   3   0   4     6261.18     7585.27    433.83 o 
   4   0   4      916.13     1132.96     88.36 o 
   5   0   4      820.17      668.79     67.67 o 
   6   0   4     4256.97     4518.47    281.68 o 
   7   0   4       14.82      -33.20     33.08 o 
   8   0   4      799.13      896.78     92.62 o 
   9   0   4       36.28       53.26     48.25 o 
 -11   1   4      703.87      680.12     74.92 o 
 -10   1   4       32.34       46.77     37.63 o 
  -9   1   4       84.00       32.91     26.21 o 
  -8   1   4      675.02      661.20     63.71 o 
  -7   1   4      219.30      175.53     21.75 o 
  -6   1   4    12547.61    13340.47    510.49 o 
  -5   1   4      101.79      127.91     16.98 o 
  -4   1   4     9307.63    10899.45    428.11 o 
  -3   1   4     7920.42     7855.09    247.01 o 
  -2   1   4      105.21      162.71     10.48 o 
  -1   1   4     9926.24     9713.92    381.44 o 
   0   1   4      284.60      211.27     32.63 o 
   1   1   4     8678.82     9338.47    522.53 o 
   2   1   4      929.31      874.79     70.66 o 
   3   1   4     1097.01     1017.46     79.55 o 
   4   1   4     2857.71     2908.95    186.16 o 
   5   1   4       45.17        5.77     27.14 o 
   6   1   4     3281.98     3498.02    226.73 o 
   7   1   4      111.40       90.76     45.97 o 
   8   1   4      402.50      403.30     52.98 o 
 -11   2   4      268.75      251.64     52.00 o 
 -10   2   4     1377.90     1371.57    107.19 o 
  -9   2   4        0.15      -25.41     19.64 o 
  -8   2   4     3292.40     3156.97    135.98 o 
  -7   2   4        0.26       -3.84     12.91 o 
  -6   2   4     2449.82     2906.65    127.01 o 
  -5   2   4     1216.24     1136.37     44.00 o 
  -4   2   4     1928.47     2038.86    107.25 o 
  -3   2   4    20579.73    23608.35   1806.95 o 
  -2   2   4      140.52      135.73     17.91 o 
  -1   2   4     8516.35     9338.11    640.03 o 
   0   2   4      611.79      631.07     53.56 o 
   1   2   4     1492.77     1431.28     99.27 o 
   2   2   4     2929.12     3087.02    191.09 o 
   3   2   4       14.37        1.69     23.09 o 
   4   2   4     5187.01     5217.43    312.27 o 
   5   2   4      188.27       74.96     39.31 o 
   6   2   4     1544.76     1786.32    158.79 o 
   7   2   4     1196.81     1211.15     79.26 o 
   8   2   4       37.68      -37.33     47.07 o 
  -9   3   4       31.76       11.19     16.81 o 
  -8   3   4      914.58      886.53     42.25 o 
  -7   3   4      821.24      858.35     41.92 o 
  -6   3   4      394.94      412.99     23.15 o 
  -5   3   4     6523.78     6559.00    210.85 o 
  -4   3   4        0.03        7.32     14.68 o 
  -3   3   4    18086.86    19215.21   1258.42 o 
  -2   3   4     2981.42     3179.56    136.03 o 
  -1   3   4     3659.45     3629.68    121.37 o 
   0   3   4     5180.95     6177.77    243.58 o 
   1   3   4      141.93       92.52     17.62 o 
   2   3   4     6972.17     7261.72    289.91 o 
   3   3   4      244.27      281.36     31.83 o 
   4   3   4     1584.32     1641.81     86.48 o 
   5   3   4     1499.02     1519.14     85.30 o 
   6   3   4      241.89      148.83     37.33 o 
   7   3   4      964.10      868.26    101.13 o 
 -11   4   4        5.53       -3.20     36.24 o 
 -10   4   4     1059.99      926.15     87.73 o 
  -9   4   4      607.68      546.85     42.70 o 
  -8   4   4      104.02       69.75     20.29 o 
  -7   4   4     4741.91     4572.23    208.57 o 
  -6   4   4      169.98      180.44     35.35 o 
  -5   4   4     7523.79     7596.22    431.77 o 
  -4   4   4      934.53      921.22     84.71 o 
  -3   4   4     1116.69     1066.71     56.78 o 
  -2   4   4     7216.16     8020.47    255.97 o 
  -1   4   4      210.91      272.08     21.77 o 
   0   4   4    11576.43    10947.67    423.31 o 
   1   4   4      173.29       87.23     18.93 o 
   2   4   4     1049.40     1023.89     57.90 o 
   3   4   4      743.83      673.31     47.81 o 
   4   4   4       36.80      -20.05     22.70 o 
   5   4   4     1750.06     1691.14     96.47 o 
   6   4   4       13.20       22.59     29.08 o 
 -10   5   4      422.76      445.08     45.78 o 
  -9   5   4     2740.00     2738.24    128.98 o 
  -8   5   4       26.48       -3.02     16.36 o 
  -7   5   4     3074.40     3223.12    142.97 o 
  -6   5   4      248.02      198.26     27.00 o 
  -5   5   4      560.88      615.35     56.02 o 
  -4   5   4     4368.43     4023.92    172.49 o 
  -3   5   4       16.56       -6.08     12.76 o 
  -2   5   4     5743.56     5707.60    337.01 o 
  -1   5   4      685.05      713.40     40.41 o 
   0   5   4     3155.12     3750.97    157.28 o 
   1   5   4     1750.74     1911.61    174.09 o 
   2   5   4      122.97      103.34     23.79 o 
   3   5   4     3099.76     3044.62    140.28 o 
   4   5   4        6.58      -28.38     24.13 o 
   5   5   4      587.38      646.88     56.26 o 
   6   5   4      182.45       80.82     47.78 o 
 -10   6   4        0.55      -22.50     32.36 o 
  -9   6   4     2175.02     2186.55    108.56 o 
  -8   6   4      146.02      149.79     27.95 o 
  -7   6   4      696.24      679.19     46.53 o 
  -6   6   4     2030.09     2246.66    106.93 o 
  -5   6   4        0.71      -21.85     14.57 o 
  -4   6   4     3835.58     3771.99    164.89 o 
  -3   6   4        1.12      -33.68     23.49 o 
  -2   6   4     2011.60     1710.81    124.60 o 
  -1   6   4     2097.32     2075.46    145.37 o 
   0   6   4       35.87        6.78     26.93 o 
   1   6   4     2982.17     3230.75    211.40 o 
   2   6   4       41.67       59.41     37.88 o 
   3   6   4      979.31     1201.22     74.17 o 
   4   6   4      158.71      159.02     36.48 o 
   5   6   4       60.46       -7.04     43.61 o 
 -11   7   4      558.76      517.64     81.87 o 
 -10   7   4       22.17      -33.84     35.77 o 
  -9   7   4      223.40      165.43     49.38 o 
  -8   7   4     1078.75     1114.59    102.10 o 
  -7   7   4       86.47       79.68     25.84 o 
  -6   7   4     3267.71     3476.98    156.42 o 
  -5   7   4        0.40      -27.12     18.08 o 
  -4   7   4     1382.78     1371.03     84.10 o 
  -3   7   4      432.21      414.37     63.25 o 
  -2   7   4        1.44       -9.52     24.14 o 
  -1   7   4     2205.78     2503.35    172.88 o 
   0   7   4        0.09      -28.48     28.53 o 
   1   7   4      577.31      507.32     73.02 o 
   2   7   4       82.50      155.61     51.41 o 
   3   7   4      147.90      197.79     56.25 o 
   4   7   4      424.52      696.93     93.75 o 
 -10   8   4      447.10      404.68     75.51 o 
  -9   8   4       23.50      -28.36     36.66 o 
  -8   8   4     1004.07      877.74     91.56 o 
  -7   8   4        5.31      -29.41     34.47 o 
  -6   8   4      635.42      627.87     75.76 o 
  -5   8   4      786.44      790.48     55.33 o 
  -4   8   4      161.14      123.04     44.83 o 
  -3   8   4      921.33     1028.75     95.56 o 
  -2   8   4       42.54       29.58     34.17 o 
  -1   8   4      962.48      874.62     86.84 o 
   0   8   4        2.92      -22.63     34.80 o 
   1   8   4        8.65       -2.82     38.85 o 
   2   8   4      382.56      354.91     69.48 o 
  -9   9   4        7.70       -2.95     42.43 o 
  -8   9   4      188.90      146.42     56.84 o 
  -7   9   4      256.08      340.80     68.22 o 
  -6   9   4        0.11      -18.03     37.08 o 
  -5   9   4      509.08      644.39     87.18 o 
  -4   9   4       18.94      -23.39     34.17 o 
  -3   9   4      751.12      746.91     85.62 o 
  -2   9   4        0.15      -33.50     30.51 o 
  -1   9   4        5.61      -29.54     38.68 o 
   0   9   4      280.14      256.06     67.54 o 
   1   9   4       16.15       -7.67     43.82 o 
  -8  10   4        0.77       -4.00     42.43 o 
  -7  10   4      335.01      308.77     72.98 o 
  -6  10   4       84.25       39.44     47.02 o 
  -5  10   4      255.62      274.31     67.33 o 
  -4  10   4        0.57      -54.61     37.84 o 
  -3  10   4        0.14      -12.35     41.04 o 
  -2  10   4      241.92      217.21     66.79 o 
  -1  10   4       34.88       69.99     48.54 o 
  -1 -12   5        8.19      -25.03     39.52 o 
   0 -12   5      148.69      201.12     57.26 o 
   1 -12   5       47.69       50.56     44.20 o 
   2 -12   5        0.16      -25.37     28.03 o 
   3 -12   5      107.54       88.64     35.15 o 
   4 -12   5       29.56       32.85     34.01 o 
   5 -12   5      134.44      113.08     40.20 o 
   6 -12   5        0.44      -30.21     39.23 o 
  -3 -11   5        8.79        6.87     40.96 o 
  -2 -11   5       92.74      129.19     44.33 o 
  -1 -11   5       17.74       34.51     36.62 o 
   0 -11   5        2.54       53.26     39.90 o 
   1 -11   5      161.87      132.52     48.12 o 
   2 -11   5      135.71       66.48     59.31 o 
   3 -11   5      117.35      104.63     34.92 o 
   4 -11   5       32.90       28.05     30.26 o 
   5 -11   5        1.13      -24.92     29.42 o 
   6 -11   5       27.47       14.56     54.48 o 
   7 -11   5      105.69      133.05     46.13 o 
  -4 -10   5       91.06       65.61     42.64 o 
  -3 -10   5        0.19      -11.38     30.68 o 
  -2 -10   5       33.15        2.53     36.45 o 
  -1 -10   5      206.27      235.58     50.44 o 
   0 -10   5      237.30      213.50     50.23 o 
   1 -10   5      165.41      177.49     34.44 o 
   2 -10   5      139.31      124.41     31.42 o 
   3 -10   5       25.55        5.73     26.61 o 
   4 -10   5       45.64       21.37     27.42 o 
   5 -10   5      192.46      203.55     40.52 o 
   6 -10   5      126.55       74.06     32.41 o 
   7 -10   5      283.43      242.45     56.29 o 
   8 -10   5        2.73       -9.73     37.37 o 
  -5  -9   5       15.60       -9.69     34.30 o 
  -4  -9   5       49.06       13.44     35.52 o 
  -3  -9   5       79.90       21.91     31.94 o 
  -2  -9   5      434.44      369.83     60.00 o 
  -1  -9   5      208.89      229.81     46.14 o 
   0  -9   5      344.60      432.85     39.64 o 
   1  -9   5       45.88       23.57     22.32 o 
   2  -9   5       53.45       55.61     25.10 o 
   3  -9   5      896.79      864.96     59.96 o 
   4  -9   5      174.62      103.26     32.38 o 
   5  -9   5      295.30      265.54     50.67 o 
   6  -9   5        0.03        9.78     26.48 o 
   7  -9   5       56.57       40.16     38.13 o 
   9  -9   5        1.09      -39.55     26.37 o 
  -6  -8   5       98.32       65.56     45.21 o 
  -5  -8   5       55.51        6.95     34.13 o 
  -4  -8   5      421.32      402.61     63.33 o 
  -3  -8   5       16.48       -9.86     26.93 o 
  -2  -8   5      988.01     1040.13     85.16 o 
  -1  -8   5      109.41      116.38     34.13 o 
   0  -8   5        1.31      -20.54     16.98 o 
   1  -8   5     1931.02     1854.13     91.70 o 
   2  -8   5      126.31      108.68     25.47 o 
   3  -8   5      834.66      870.70     82.21 o 
   4  -8   5      138.45      124.70     28.96 o 
   5  -8   5      229.41      209.24     36.89 o 
   6  -8   5      447.98      482.45     50.74 o 
   7  -8   5        9.43        4.42     31.14 o 
   8  -8   5      677.66      645.32     89.86 o 
   9  -8   5        5.25        3.67     26.19 o 
  -7  -7   5       99.08      107.15     47.66 o 
  -6  -7   5      609.99      563.57     67.54 o 
  -5  -7   5        0.82      -31.22     26.97 o 
  -4  -7   5      751.34      714.59     68.85 o 
  -3  -7   5      198.56      186.49     40.11 o 
  -2  -7   5        0.70      -27.87     18.58 o 
  -1  -7   5     2680.16     2879.09    124.76 o 
   0  -7   5       17.36       -1.63     13.53 o 
   1  -7   5     1976.08     1846.76     88.14 o 
   2  -7   5       20.75       36.77     17.95 o 
   3  -7   5      729.22      726.84     50.14 o 
   4  -7   5     1431.10     1481.93     80.82 o 
   5  -7   5       11.51      -21.94     17.34 o 
   7  -7   5       10.31      -14.31     15.54 o 
   8  -7   5      211.98      222.49     43.53 o 
   9  -7   5      276.75      367.80     43.39 o 
  -8  -6   5      622.25      767.51     86.29 o 
  -7  -6   5       89.51       52.71     37.84 o 
  -6  -6   5      493.39      582.53     67.38 o 
  -5  -6   5      522.90      708.77     69.10 o 
  -4  -6   5      171.17      147.18     36.15 o 
  -3  -6   5     3787.66     3992.82    234.57 o 
  -2  -6   5       40.99       36.79     14.58 o 
  -1  -6   5     3935.08     3714.21    153.35 o 
   0  -6   5       60.28       93.13     19.61 o 
   1  -6   5     1285.98     1152.32     45.05 o 
   2  -6   5     4351.12     4279.51    180.15 o 
   3  -6   5       11.54      -12.96     20.82 o 
   4  -6   5     5235.81     5460.01    280.90 o 
   5  -6   5       90.69       78.90     18.46 o 
   6  -6   5      790.47      652.88     42.43 o 
   7  -6   5      796.32      766.55     49.37 o 
   8  -6   5       47.36       22.24     21.78 o 
   9  -6   5     1166.91     1188.11    111.58 o 
  -9  -5   5        2.01      -17.91     43.27 o 
  -8  -5   5      682.23      712.19     82.84 o 
  -7  -5   5      347.92      428.44     67.00 o 
  -6  -5   5       82.87       69.99     33.12 o 
  -5  -5   5     1967.94     1823.70    125.31 o 
  -4  -5   5      203.65      185.57     36.11 o 
  -3  -5   5     6416.00     5941.28    332.20 o 
  -2  -5   5       81.56       57.64     23.81 o 
  -1  -5   5     3525.23     3622.72    147.72 o 
   0  -5   5    17092.85    15475.35    591.49 o 
   1  -5   5      257.46      215.43     15.78 o 
   2  -5   5     5476.42     5376.67    241.92 o 
   3  -5   5      267.22      266.38     44.79 o 
   4  -5   5     2392.96     2462.39     85.93 o 
   5  -5   5      950.49      940.74     55.58 o 
   6  -5   5       40.68       22.02     18.88 o 
   7  -5   5     2908.68     2811.24    191.47 o 
   8  -5   5        7.53       -9.61     31.22 o 
   9  -5   5      907.72      995.42    102.94 o 
  -9  -4   5      298.79      408.05     70.45 o 
  -8  -4   5      120.39       45.93     38.81 o 
  -7  -4   5     1589.63     1550.91    117.60 o 
  -6  -4   5      114.40       60.59     30.25 o 
  -5  -4   5     3483.97     3252.95    196.48 o 
  -4  -4   5       33.79       76.98     24.86 o 
  -3  -4   5      932.08      882.04     66.66 o 
  -2  -4   5     7656.00     7200.65    392.84 o 
  -1  -4   5      173.20      211.02     30.46 o 
   0  -4   5    25522.71    24350.99    621.76 o 
   1  -4   5     1452.56     1294.18     40.33 o 
   2  -4   5     6065.30     6089.76    185.25 o 
   3  -4   5     2570.69     2729.22     90.66 o 
   4  -4   5      119.94       77.65     16.60 o 
   5  -4   5     6298.64     5746.83    340.97 o 
   6  -4   5        0.41      -23.30     24.94 o 
   7  -4   5     1282.05     1395.84    114.27 o 
   8  -4   5      275.06      289.77     60.09 o 
   9  -4   5      288.69      363.34     67.84 o 
 -10  -3   5      145.19      109.05     52.71 o 
  -9  -3   5     1619.79     1578.08    128.39 o 
  -8  -3   5        2.47      -23.01     27.01 o 
  -7  -3   5     3537.91     3735.12    229.39 o 
  -6  -3   5      946.71      918.86     75.72 o 
  -5  -3   5     1297.68     1442.62     99.10 o 
  -4  -3   5     5443.53     5348.43    297.73 o 
  -3  -3   5      114.28       71.51     19.59 o 
  -2  -3   5     8007.53     8200.90    314.65 o 
  -1  -3   5       21.77       19.17      8.83 o 
   0  -3   5    14107.41    13759.28    430.49 o 
   1  -3   5     8675.70     9510.61    301.75 o 
   2  -3   5     1059.92      915.21     48.61 o 
   3  -3   5    15022.65    14817.35    820.73 o 
   4  -3   5       21.01       40.28     22.04 o 
   5  -3   5     2531.77     2790.47    182.58 o 
   6  -3   5      223.66      233.56     46.18 o 
   7  -3   5      455.33      506.39     62.49 o 
   8  -3   5     1631.03     1772.63    142.80 o 
   9  -3   5       11.04       11.12     44.12 o 
 -10  -2   5        0.90       -0.55     38.77 o 
  -9  -2   5     2232.92     2363.00    166.44 o 
  -8  -2   5      683.34      788.37     75.63 o 
  -7  -2   5     2437.12     2811.07    178.15 o 
  -6  -2   5     4192.88     4675.47    268.79 o 
  -5  -2   5        9.03        3.20     17.11 o 
  -4  -2   5     9813.10    10542.64    563.66 o 
  -3  -2   5       77.92      146.47     21.57 o 
  -2  -2   5     3435.82     3168.27    104.33 o 
  -1  -2   5     4772.06     4853.58    156.29 o 
   0  -2   5       34.46       36.86     17.31 o 
   1  -2   5    10279.06     9537.43    303.38 o 
   2  -2   5      179.53      226.31     31.85 o 
   3  -2   5    11554.04    12774.80    711.60 o 
   4  -2   5     2505.31     2447.14    159.57 o 
   5  -2   5     1276.91     1199.95     96.11 o 
   6  -2   5     3294.22     3696.31    238.20 o 
   7  -2   5        0.82       24.02     33.25 o 
   8  -2   5     1278.74     1142.61    108.37 o 
   9  -2   5       34.75       13.36     40.96 o 
 -11  -1   5      898.86      798.99     89.24 o 
 -10  -1   5       45.14       48.25     39.78 o 
  -9  -1   5      362.68      373.79     61.10 o 
  -8  -1   5     1406.41     1468.87    108.71 o 
  -7  -1   5       67.96       73.78     30.51 o 
  -6  -1   5    12267.79    12479.47    670.30 o 
  -5  -1   5      125.57      129.44     25.89 o 
  -4  -1   5     4516.58     4770.97    185.70 o 
  -3  -1   5     5656.22     5696.90    196.35 o 
  -2  -1   5      123.82      129.01     11.10 o 
  -1  -1   5    11348.59    12043.75    386.34 o 
   0  -1   5       91.66       94.75     11.27 o 
   1  -1   5    13075.07    14023.50    774.76 o 
   2  -1   5     5217.95     5457.56    316.78 o 
   3  -1   5     1852.06     1594.18    112.38 o 
   4  -1   5     6021.58     6161.74    363.26 o 
   5  -1   5       29.91       41.17     30.21 o 
   6  -1   5     2386.37     2573.38    178.78 o 
   7  -1   5       21.68       29.50     34.72 o 
   8  -1   5      272.54      276.50     64.00 o 
   9  -1   5      410.30      543.77     86.72 o 
 -11   0   5      284.37      257.62     59.24 o 
 -10   0   5     1084.33     1107.13     96.83 o 
  -9   0   5        1.60      -19.00     24.99 o 
  -8   0   5     4867.69     5446.10    312.65 o 
  -7   0   5       41.44       47.11     24.57 o 
  -6   0   5     3690.26     4082.19    403.03 o 
  -5   0   5     2926.43     3010.39    121.94 o 
  -4   0   5     1461.28     1473.19     63.24 o 
  -3   0   5    13582.46    13858.01    432.78 o 
  -2   0   5      810.56      908.56     35.03 o 
  -1   0   5    10997.78    11324.40    448.32 o 
   0   0   5     1293.58     1266.00     61.79 o 
   1   0   5     1070.49     1271.80     89.62 o 
   2   0   5     7449.84     8671.29    491.73 o 
   3   0   5      122.26       64.93     26.63 o 
   4   0   5     4175.74     4150.88    255.60 o 
   5   0   5       49.77       34.64     30.51 o 
   6   0   5      804.73     1008.40     92.03 o 
   7   0   5     1037.39     1185.84    108.33 o 
   8   0   5        2.71        4.59     42.35 o 
 -11   1   5       17.59       38.55     34.68 o 
 -10   1   5     2023.90     2162.05    148.95 o 
  -9   1   5        5.04      -26.29     22.29 o 
  -8   1   5     2624.43     2752.08    170.06 o 
  -7   1   5     1546.25     1597.82    105.32 o 
  -6   1   5       54.39       83.93     13.09 o 
  -5   1   5     4936.09     5330.92    173.59 o 
  -4   1   5      121.57      100.77     16.52 o 
  -3   1   5    14860.26    15443.26    520.11 o 
  -2   1   5      407.93      403.30     25.06 o 
  -1   1   5     1666.73     1628.52    111.79 o 
   0   1   5     3041.56     3006.18    130.65 o 
   1   1   5     1722.92     1744.40    117.05 o 
   2   1   5    11165.20    10991.05    618.81 o 
   3   1   5      192.68      211.99     43.32 o 
   4   1   5      508.76      739.49     71.80 o 
   5   1   5     1737.74     1812.07    135.76 o 
   6   1   5       86.39       79.34     37.88 o 
   7   1   5      869.76      863.79     88.11 o 
   8   1   5       60.29       48.48     36.96 o 
  -9   2   5       95.71      110.40     33.41 o 
  -8   2   5        7.78        0.70     13.55 o 
  -7   2   5     6011.54     6523.61    214.06 o 
  -6   2   5      124.93      117.22     16.62 o 
  -5   2   5     5506.21     5185.90    169.03 o 
  -4   2   5      813.17      754.58     30.90 o 
  -3   2   5     1373.06     1620.31     76.12 o 
  -2   2   5     5771.96     5816.18    236.96 o 
  -1   2   5      946.80      838.52     79.38 o 
   0   2   5     8669.68     8117.74    461.64 o 
   1   2   5       20.93       17.66     22.80 o 
   2   2   5      459.61      473.32     51.32 o 
   3   2   5      334.12      315.01     47.57 o 
   4   2   5       10.25       33.84     33.46 o 
   5   2   5     1319.95     1261.56    106.82 o 
   6   2   5      139.81       33.29     34.93 o 
   7   2   5      317.26      336.62     48.82 o 
 -11   3   5       94.75       61.14     45.13 o 
 -10   3   5       47.00       36.36     34.76 o 
  -9   3   5     1369.51     1241.33     99.74 o 
  -8   3   5      249.45      210.66     29.94 o 
  -7   3   5     3216.22     3089.20    136.83 o 
  -6   3   5       83.30       69.95     19.30 o 
  -5   3   5        3.75       -3.33     12.52 o 
  -4   3   5     4111.32     4026.79    170.18 o 
  -3   3   5      644.58      672.96     41.78 o 
  -2   3   5     3358.05     3506.05    117.63 o 
  -1   3   5        4.70       13.49     13.37 o 
   0   3   5     1050.93     1167.42    168.19 o 
   1   3   5      372.22      366.03     31.31 o 
   2   3   5      116.44      147.39     24.73 o 
   3   3   5     1065.68      812.71     53.35 o 
   4   3   5      656.65      537.15     46.10 o 
   5   3   5      455.25      494.88    129.74 o 
   6   3   5       73.08      -25.83     26.51 o 
 -11   4   5      595.30      612.87     74.50 o 
 -10   4   5       66.82       72.52     38.34 o 
  -9   4   5     1167.10     1052.84     63.21 o 
  -8   4   5        5.75       -5.12     16.65 o 
  -7   4   5        0.21       -9.63     15.03 o 
  -6   4   5      977.39      961.38     55.10 o 
  -5   4   5      318.40      401.92     34.99 o 
  -4   4   5     1715.66     1767.27     86.35 o 
  -3   4   5      372.12      366.99     41.06 o 
  -2   4   5      603.99      520.48     39.46 o 
  -1   4   5      266.06      190.74     19.93 o 
   0   4   5      729.77      724.11     43.34 o 
   1   4   5     2837.66     2706.05    120.68 o 
   2   4   5       66.80       32.12     19.78 o 
   3   4   5      308.88      373.83     71.29 o 
   4   4   5       12.18       -0.12     25.25 o 
   5   4   5       25.96       -0.79     29.65 o 
   6   4   5       25.77       12.82     33.11 o 
 -11   5   5      412.34      511.20     73.91 o 
 -10   5   5       22.31      -14.30     20.89 o 
  -9   5   5        0.43      -15.26     21.04 o 
  -8   5   5      476.46      446.67     39.29 o 
  -7   5   5      152.30      202.88     52.88 o 
  -6   5   5     1091.30     1180.94     66.35 o 
  -5   5   5      953.45      915.67     54.85 o 
  -4   5   5      170.52      196.24     27.34 o 
  -3   5   5       24.84       17.26     16.71 o 
  -2   5   5      859.07      841.21     75.42 o 
  -1   5   5     1301.44     1349.87    104.67 o 
   0   5   5      665.33      726.01     71.42 o 
   1   5   5      140.45      142.59     42.98 o 
   2   5   5       74.37       25.75     36.89 o 
   3   5   5      105.75       93.22     60.40 o 
   4   5   5      142.52       73.45     50.37 o 
   5   5   5      326.34      244.10     44.79 o 
 -10   6   5      177.35      154.00     32.16 o 
  -9   6   5      443.99      493.76     46.92 o 
  -8   6   5      427.91      353.61     40.33 o 
  -7   6   5     1029.99      974.40     60.43 o 
  -6   6   5      125.95      226.02     32.21 o 
  -5   6   5      125.85      150.94     38.98 o 
  -4   6   5      588.97      632.83     72.33 o 
  -3   6   5      200.73      216.92     46.94 o 
  -2   6   5      650.17      575.24     63.46 o 
  -1   6   5      354.28      307.43     54.02 o 
   0   6   5      420.99      269.76     55.20 o 
   1   6   5      368.04      339.66     59.92 o 
   2   6   5       84.29       32.07     40.79 o 
   3   6   5      654.53      744.97     85.62 o 
   4   6   5       73.47       85.28     51.36 o 
 -11   7   5      130.25      177.86     57.43 o 
 -10   7   5      308.59      255.18     61.98 o 
  -9   7   5      384.78      293.60     62.95 o 
  -8   7   5        4.60      -11.42     21.08 o 
  -7   7   5       37.01       10.11     22.97 o 
  -6   7   5      563.24      636.08     50.31 o 
  -5   7   5      273.62      283.83     37.87 o 
  -4   7   5     1141.86     1137.73     67.97 o 
  -3   7   5       78.72       41.46     35.94 o 
  -2   7   5      388.76      290.74     55.75 o 
  -1   7   5      235.29      195.05     47.78 o 
   0   7   5       17.73      -27.01     30.17 o 
   1   7   5      594.64      669.38     77.40 o 
   2   7   5       40.82       90.17     50.86 o 
   3   7   5      254.99      340.38     67.46 o 
 -10   8   5        2.73        8.47     47.19 o 
  -9   8   5        4.17      -25.41     39.61 o 
  -8   8   5      160.62       80.99     47.70 o 
  -7   8   5       66.22       56.97     45.21 o 
  -6   8   5     1332.21     1525.55    168.36 o 
  -5   8   5       16.38      -22.24     20.56 o 
  -4   8   5      508.87      549.41     70.58 o 
  -3   8   5      488.75      538.21     75.80 o 
  -2   8   5       13.93      -34.51     33.58 o 
  -1   8   5      471.32      501.88     74.54 o 
   0   8   5        3.09      -21.07     37.25 o 
   1   8   5      429.74      411.84     74.24 o 
  -9   9   5       32.74      -47.78     42.09 o 
  -8   9   5      347.26      405.64     80.31 o 
  -7   9   5       35.41       15.21     42.89 o 
  -6   9   5      136.19       84.61     50.14 o 
  -5   9   5      280.63      260.78     64.81 o 
  -4   9   5       20.57      -28.48     34.00 o 
  -3   9   5      937.20     1041.82    103.53 o 
  -2   9   5        0.02       -5.98     37.08 o 
  -1   9   5      343.64      290.95     69.69 o 
   0   9   5       41.06       -2.15     42.26 o 
  -7  10   5      134.52      164.37     64.22 o 
  -6  10   5        0.49      -19.80     46.69 o 
  -5  10   5      398.23      400.13     77.91 o 
  -4  10   5        2.78      -30.17     46.73 o 
  -3  10   5      364.29      499.61     86.46 o 
  -1 -12   6        1.56       -2.02     40.75 o 
   0 -12   6      273.13      292.85     63.16 o 
   1 -12   6       31.88      -29.71     44.41 o 
   2 -12   6      232.57      275.06     68.30 o 
   3 -12   6      159.25      173.75     42.12 o 
   4 -12   6       55.96       27.52     45.04 o 
   5 -12   6      278.89      339.32     55.50 o 
   6 -12   6       20.80        6.92     35.44 o 
  -3 -11   6       18.72       13.78     37.50 o 
  -2 -11   6      408.31      518.36     75.13 o 
  -1 -11   6       13.34       18.03     36.95 o 
   0 -11   6      300.94      513.43     74.62 o 
   1 -11   6      169.43      157.29     56.59 o 
   2 -11   6      129.26      119.90     33.98 o 
   3 -11   6      896.10     1000.44     71.53 o 
   4 -11   6       10.50      -41.44     27.62 o 
   5 -11   6      418.79      497.48     58.69 o 
   6 -11   6      105.36       97.33     43.04 o 
   7 -11   6       89.45       56.41     40.32 o 
  -4 -10   6      435.08      571.37     79.38 o 
  -3 -10   6       57.37        1.05     34.93 o 
  -2 -10   6      708.74      715.01     73.49 o 
  -1 -10   6      236.07      248.48     54.36 o 
   0 -10   6      107.56      151.90     46.56 o 
   1 -10   6     1174.15     1391.26     80.00 o 
   2 -10   6       31.84        5.28     25.44 o 
   3 -10   6     1177.28     1116.12     73.74 o 
   4 -10   6      186.51      154.41     36.54 o 
   5 -10   6      199.49      147.88     39.37 o 
   6 -10   6      553.71      557.89     72.37 o 
   7 -10   6       36.43      -15.59     43.06 o 
   8 -10   6      492.67      647.73     57.60 o 
  -6  -9   6      515.16      540.78     81.20 o 
  -5  -9   6       19.97      -12.68     34.89 o 
  -4  -9   6      730.03      649.61     72.52 o 
  -3  -9   6      389.66      315.77     54.44 o 
  -2  -9   6      229.22      240.89     49.72 o 
  -1  -9   6     1644.07     1758.09    127.34 o 
   0  -9   6       77.92       57.39     23.58 o 
   1  -9   6     1229.23     1238.21     72.12 o 
   2  -9   6      122.53      141.63     29.44 o 
   3  -9   6      800.23      888.97     62.18 o 
   4  -9   6      926.65      972.66     67.06 o 
   5  -9   6       20.34       -8.79     23.34 o 
   6  -9   6     1824.31     1911.75    108.00 o 
   8  -9   6      211.44      228.75     40.89 o 
  -7  -8   6        5.24      -39.27     39.95 o 
  -6  -8   6      632.91      740.84     82.21 o 
  -5  -8   6      327.94      376.23     60.84 o 
  -4  -8   6      384.61      349.22     56.84 o 
  -3  -8   6     2459.25     2632.04    171.79 o 
  -2  -8   6      121.01      199.01     42.81 o 
  -1  -8   6     1525.35     1262.36     97.21 o 
   0  -8   6       25.99        5.93     23.95 o 
   1  -8   6      945.84      984.27     60.25 o 
   2  -8   6     1628.21     1801.03     92.22 o 
   3  -8   6        3.99       -4.93     21.19 o 
   4  -8   6     2683.88     2730.19    132.52 o 
   5  -8   6      172.65      123.38     31.33 o 
   6  -8   6      790.39      763.98     48.24 o 
   7  -8   6      545.50      586.96     44.80 o 
   8  -8   6       84.07       88.89     29.38 o 
   9  -8   6      460.82      605.31     62.09 o 
  -7  -7   6      233.15      255.39     60.38 o 
  -6  -7   6      255.82      209.50     50.06 o 
  -5  -7   6     1605.07     1642.93    121.86 o 
  -4  -7   6       18.22       -9.56     25.66 o 
  -3  -7   6     3194.83     2923.96    184.26 o 
  -2  -7   6      502.84      458.27     52.21 o 
  -1  -7   6     1619.40     1681.41     79.77 o 
   0  -7   6     2651.85     2523.18    116.34 o 
   1  -7   6      109.54       65.90     20.46 o 
   2  -7   6     2890.95     2941.03    202.82 o 
   3  -7   6      103.23       77.67     23.04 o 
   4  -7   6      601.39      531.77     45.10 o 
   5  -7   6      540.94      487.90     34.65 o 
   6  -7   6      170.52      167.56     43.78 o 
   7  -7   6     1464.14     1435.56     87.14 o 
   8  -7   6       14.62      -11.81     19.89 o 
   9  -7   6      461.91      746.48     98.09 o 
  -8  -6   6       96.33      109.51     50.27 o 
  -7  -6   6      854.77      906.35     89.62 o 
  -6  -6   6       35.96       13.53     29.83 o 
  -5  -6   6     2362.55     2261.45    151.27 o 
  -4  -6   6      234.75      231.88     41.67 o 
  -3  -6   6      406.16      388.33     46.27 o 
  -2  -6   6     3397.90     3310.26    198.29 o 
  -1  -6   6      185.56      188.54     23.50 o 
   0  -6   6     5866.79     5944.42    193.95 o 
   1  -6   6       19.94      -13.83     18.96 o 
   2  -6   6     1639.66     1597.99     80.14 o 
   3  -6   6      539.99      522.56     36.43 o 
   4  -6   6       13.14       19.78     14.63 o 
   5  -6   6     2572.50     2592.15    144.34 o 
   6  -6   6        1.04       -6.69     16.85 o 
   7  -6   6      557.74      661.24     75.13 o 
   8  -6   6       67.79       61.22     39.86 o 
   9  -6   6      104.12      106.82     48.67 o 
  -9  -5   6      587.93      684.16     93.25 o 
  -8  -5   6       39.97       26.12     36.70 o 
  -7  -5   6     1267.64     1465.12    115.37 o 
  -6  -5   6       29.38       -8.39     26.38 o 
  -5  -5   6      352.03      403.33     53.98 o 
  -4  -5   6     2877.19     2597.57    161.26 o 
  -3  -5   6       11.92        3.16     17.49 o 
  -2  -5   6     4118.70     3910.74    226.02 o 
  -1  -5   6       94.84       72.85     25.11 o 
   0  -5   6     6352.20     6527.15    172.44 o 
   1  -5   6     1604.10     1673.18     51.76 o 
   2  -5   6        8.98       80.82     33.47 o 
   3  -5   6     4192.79     3972.66    237.54 o 
   4  -5   6      542.65      461.61     32.12 o 
   5  -5   6      920.22      811.50     74.79 o 
   6  -5   6        0.18      -37.37     26.84 o 
   7  -5   6       25.63       -7.88     30.97 o 
   8  -5   6      666.83      751.96     84.69 o 
   9  -5   6       38.47       20.31     49.59 o 
 -10  -4   6        1.41       27.22     43.70 o 
  -9  -4   6      869.61      838.80     88.15 o 
  -8  -4   6       26.43      -27.73     35.10 o 
  -7  -4   6      453.64      502.35     59.54 o 
  -6  -4   6      930.38      868.85     75.47 o 
  -5  -4   6       17.64       18.79     23.22 o 
  -4  -4   6     5479.79     5168.30    291.33 o 
  -3  -4   6      311.63      272.87     36.70 o 
  -2  -4   6     2306.39     2137.12     90.42 o 
  -1  -4   6     1599.21     1658.46    101.65 o 
   0  -4   6        0.43       34.22     19.98 o 
   1  -4   6     3442.86     3189.29    141.75 o 
   2  -4   6     1842.59     1748.03     83.11 o 
   3  -4   6     3043.65     3417.03    226.17 o 
   4  -4   6       29.11       12.73     21.78 o 
   5  -4   6        0.06      -31.98     21.32 o 
   6  -4   6      998.20     1080.41     94.89 o 
   7  -4   6      179.49      195.60     50.48 o 
   8  -4   6      687.28      662.13     88.36 o 
   9  -4   6        4.69      -49.17     37.92 o 
 -10  -3   6        1.84      -15.76     36.74 o 
  -9  -3   6      116.44      142.93     49.34 o 
  -8  -3   6      224.83      214.05     49.05 o 
  -7  -3   6      105.89      203.64     42.73 o 
  -6  -3   6     2602.88     2639.66    165.38 o 
  -5  -3   6      273.15      259.05     38.01 o 
  -4  -3   6     2152.20     1903.25    118.66 o 
  -3  -3   6      494.49      419.43     23.65 o 
  -2  -3   6       82.91       64.37      9.95 o 
  -1  -3   6     5134.74     5091.32    165.06 o 
   0  -3   6     3246.54     3066.44    104.23 o 
   1  -3   6     2265.03     2262.18     81.45 o 
   2  -3   6       13.26       -5.01     10.95 o 
   3  -3   6        6.90        2.95     17.36 o 
   4  -3   6     1999.65     1924.49    133.61 o 
   5  -3   6      220.21      335.45     52.42 o 
   6  -3   6      624.87      524.09     64.72 o 
   7  -3   6      672.58      715.72     82.38 o 
   8  -3   6       20.71       -5.86     42.98 o 
   9  -3   6       52.65       61.22     52.16 o 
 -10  -2   6      219.53      222.35     58.70 o 
  -9  -2   6      234.61      277.00     54.02 o 
  -8  -2   6     1060.49     1139.53     92.57 o 
  -7  -2   6      410.60      383.14     53.18 o 
  -6  -2   6      652.73      651.38     59.88 o 
  -5  -2   6      263.37      182.11     31.43 o 
  -4  -2   6       31.01       45.21     16.77 o 
  -3  -2   6     2205.67     2284.70     78.42 o 
  -2  -2   6     3923.90     3948.68    129.73 o 
  -1  -2   6     5484.53     5675.83    183.69 o 
   0  -2   6      752.60      667.38     31.14 o 
   1  -2   6       34.48       42.29     14.07 o 
   2  -2   6      469.07      459.45     47.78 o 
   3  -2   6     2145.73     2110.60    141.66 o 
   4  -2   6     1105.71     1006.55     87.31 o 
   5  -2   6     1361.25     1344.90    107.91 o 
   6  -2   6       76.78       89.24     42.47 o 
   7  -2   6       46.12      -10.20     39.52 o 
   8  -2   6      222.37      230.48     58.95 o 
 -11  -1   6       86.32       64.85     42.60 o 
 -10  -1   6      891.70      895.31     85.70 o 
  -9  -1   6      186.94      219.66     47.78 o 
  -8  -1   6      527.42      661.50     64.55 o 
  -7  -1   6       23.68        8.81     21.57 o 
  -6  -1   6     1368.86     1508.73    100.07 o 
  -5  -1   6     1050.75      938.23     44.25 o 
  -4  -1   6     4170.31     4336.14    141.71 o 
  -3  -1   6     1391.92     1338.62     78.75 o 
  -2  -1   6      168.92      174.39     21.55 o 
  -1  -1   6       78.06      112.32     13.27 o 
   0  -1   6       86.71       77.81     18.38 o 
   1  -1   6     4808.55     5313.37    309.62 o 
   2  -1   6     2353.05     2714.54    173.22 o 
   3  -1   6     1427.20     1490.69    109.76 o 
   4  -1   6      236.18      181.02     39.99 o 
   5  -1   6      130.50      191.30     47.11 o 
   6  -1   6      563.11      720.70     79.05 o 
   7  -1   6       92.28       42.47     45.72 o 
   8  -1   6      353.08      443.53     77.07 o 
 -11   0   6      257.77      342.10     61.65 o 
 -10   0   6       68.19      117.69     46.64 o 
  -9   0   6        0.84       11.08     27.18 o 
  -8   0   6      396.12      490.59     55.70 o 
  -7   0   6     1209.47     1231.60     87.52 o 
  -6   0   6     3545.18     3854.54    130.05 o 
  -5   0   6     1116.44     1203.26     47.05 o 
  -4   0   6     1504.80     1284.64     48.53 o 
  -3   0   6      863.82      903.35     36.54 o 
  -2   0   6     1630.22     1672.50     75.38 o 
  -1   0   6     7409.25     7089.20    228.04 o 
   0   0   6      748.45      769.27     44.94 o 
   1   0   6     1477.02     1476.54    104.20 o 
   2   0   6      100.79       42.56     26.93 o 
   3   0   6       47.80       31.94     25.20 o 
   4   0   6     1066.67     1103.38     92.83 o 
   5   0   6      129.42      148.78     47.82 o 
   6   0   6     1977.46     1811.22    142.08 o 
   7   0   6        8.50      -20.06     40.66 o 
   8   0   6       34.99       37.00     50.61 o 
 -10   1   6      697.90      753.65     76.90 o 
  -9   1   6       97.52      119.20     34.93 o 
  -8   1   6     1006.14     1176.57     88.15 o 
  -7   1   6      975.49     1046.67     45.71 o 
  -6   1   6     1686.93     1695.07     64.18 o 
  -5   1   6      890.69      734.74     45.30 o 
  -4   1   6     1022.84      906.99     45.36 o 
  -3   1   6    10076.74    11060.51    348.55 o 
  -2   1   6      772.89      733.19     32.30 o 
  -1   1   6     1872.54     1899.59     89.15 o 
   0   1   6      103.79      150.13     33.41 o 
   1   1   6     1052.68     1001.75     80.14 o 
   2   1   6     3268.16     3199.40    202.13 o 
   3   1   6        7.82       -4.97     22.42 o 
   4   1   6     4266.21     3761.12    240.01 o 
   5   1   6        4.96      -22.75     30.89 o 
   6   1   6       91.20       81.07     47.82 o 
   7   1   6      319.18      434.97     74.62 o 
 -10   2   6     1160.01     1145.35    100.75 o 
  -9   2   6        2.39      -29.50     25.03 o 
  -8   2   6      805.24      682.10     66.62 o 
  -7   2   6      701.03      657.58     51.93 o 
  -6   2   6        4.03      -18.68     12.45 o 
  -5   2   6     3051.21     3692.52    176.74 o 
  -4   2   6      718.01      749.44     31.02 o 
  -3   2   6     4888.68     4659.83    195.20 o 
  -2   2   6      409.21      378.64     31.82 o 
  -1   2   6     2314.29     2360.98    149.01 o 
   0   2   6     6846.35     6932.20    401.94 o 
   1   2   6      826.62      675.06     67.00 o 
   2   2   6     2768.92     2555.14    170.48 o 
   3   2   6        4.27      -28.95     26.25 o 
   4   2   6      720.50      659.30     72.43 o 
   5   2   6      720.63      550.55     67.12 o 
   6   2   6       25.09      -23.57     27.42 o 
 -11   3   6       23.38      -31.64     33.08 o 
 -10   3   6      685.89      650.92     70.62 o 
  -9   3   6      535.39      463.96     57.09 o 
  -8   3   6        0.20       -1.11     32.07 o 
  -7   3   6     1673.68     1956.22    118.30 o 
  -6   3   6        0.45      -24.70     16.60 o 
  -5   3   6     5087.50     4993.13    209.93 o 
  -4   3   6       86.07      108.51     21.57 o 
  -3   3   6      234.61      188.45     69.80 o 
  -2   3   6     6149.31     6048.48    250.68 o 
  -1   3   6        1.40       -5.48     21.53 o 
   0   3   6     5255.72     5690.70    338.40 o 
   1   3   6        7.82       -1.22     25.66 o 
   2   3   6     1283.17      969.01     87.90 o 
   3   3   6     1199.38     1113.93     67.18 o 
   4   3   6        4.53      -26.52     27.85 o 
   5   3   6     1509.73     1416.69     85.67 o 
   6   3   6       24.61      -11.41     31.97 o 
 -11   4   6      154.92      140.95     43.15 o 
 -10   4   6       88.54      109.05     40.45 o 
  -9   4   6     1967.60     2005.90    101.95 o 
  -8   4   6       14.08        5.81     18.95 o 
  -7   4   6     3552.94     3812.06    168.38 o 
  -6   4   6      217.49      198.65     28.66 o 
  -5   4   6      206.72      222.15     29.43 o 
  -4   4   6     4032.25     4103.99    241.55 o 
  -3   4   6       16.53       -6.50     14.48 o 
  -2   4   6     2620.32     2743.49    127.34 o 
  -1   4   6      165.45      196.10     43.78 o 
   0   4   6     2258.36     2200.81    153.08 o 
   1   4   6     2164.01     2278.68    159.57 o 
   2   4   6       61.89       59.08     22.63 o 
   3   4   6     2678.09     2913.66    137.74 o 
   4   4   6       22.74      -26.99     25.56 o 
   5   4   6      474.10      424.68     53.49 o 
 -11   5   6      633.45      630.53     72.98 o 
 -10   5   6       26.14       20.82     31.27 o 
  -9   5   6     1997.69     2061.75    105.73 o 
  -8   5   6      360.71      373.54     41.16 o 
  -7   5   6      785.77      823.86     54.82 o 
  -6   5   6     2614.57     2869.83    134.04 o 
  -4   5   6     2900.40     2932.02    135.41 o 
  -3   5   6        0.92      -21.13     14.09 o 
  -2   5   6      958.89      743.16     74.50 o 
  -1   5   6     2032.42     1803.26    135.09 o 
   0   5   6       26.30       20.69     31.43 o 
   1   5   6     2064.78     2254.24    162.27 o 
   2   5   6      132.34       71.00     42.89 o 
   3   5   6     1365.17     1447.67    125.31 o 
   4   5   6      354.63      347.96     71.38 o 
 -10   6   6       44.89       44.76     37.84 o 
  -9   6   6      168.49      110.59     34.47 o 
  -8   6   6     1356.98     1405.75     80.36 o 
  -7   6   6       79.85       59.97     28.53 o 
  -6   6   6     3903.58     4302.62    191.03 o 
  -5   6   6       76.45       38.35     22.96 o 
  -4   6   6     1501.92     1663.26     89.22 o 
  -3   6   6      939.30      827.30     81.87 o 
  -2   6   6        0.15      -22.16     28.40 o 
  -1   6   6     2042.02     2130.66    155.61 o 
   0   6   6       17.28      -39.69     26.46 o 
   1   6   6      922.83      760.81     83.26 o 
   2   6   6      354.52      329.55     65.52 o 
   3   6   6      114.30       94.13     52.42 o 
 -10   7   6      552.16      643.59     92.28 o 
  -9   7   6       11.32      -22.61     22.41 o 
  -8   7   6     1258.90     1387.11     81.11 o 
  -7   7   6       30.17        4.55     25.26 o 
  -6   7   6      781.61      804.74     90.63 o 
  -5   7   6      831.58      960.22     63.53 o 
  -4   7   6      266.94      294.28     58.65 o 
  -3   7   6     2261.37     2172.20    161.42 o 
  -2   7   6       21.17      -27.05     30.13 o 
  -1   7   6      751.41      712.14     80.35 o 
   0   7   6      139.83      165.30     50.35 o 
   1   7   6       93.40      100.54     49.30 o 
   2   7   6      536.65      649.19     92.62 o 
  -9   8   6        6.45      -42.43     35.65 o 
  -8   8   6      310.26      259.94     67.75 o 
  -7   8   6      349.62      335.16     42.63 o 
  -6   8   6        1.83        1.23     24.17 o 
  -5   8   6     1113.02     1087.32    107.99 o 
  -4   8   6       17.70      -21.19     37.42 o 
  -3   8   6     1041.93      965.17     98.01 o 
  -2   8   6      148.36      164.84     52.25 o 
  -1   8   6      133.08       90.42     49.72 o 
   0   8   6      442.58      466.07     82.00 o 
  -8   9   6       14.06      -62.40     42.98 o 
  -7   9   6      637.77      690.74     99.19 o 
  -6   9   6        0.89      -54.57     41.17 o 
  -5   9   6      472.21      651.13     95.86 o 
  -4   9   6      100.25       75.00     48.71 o 
  -3   9   6       80.03       68.13     46.48 o 
  -2   9   6      419.49      445.08     84.44 o 
  -1 -12   7       46.36      -16.69     38.60 o 
   0 -12   7       32.56       32.53     46.01 o 
   1 -12   7      298.19      317.03     69.19 o 
   2 -12   7        8.77      -26.63     48.71 o 
   3 -12   7      236.90      258.30     47.08 o 
   4 -12   7       40.72       45.60     36.72 o 
   5 -12   7       21.27       28.79     36.63 o 
  -3 -11   7       44.29       79.60     41.34 o 
  -2 -11   7        9.54       20.77     38.34 o 
  -1 -11   7      358.90      314.50     61.14 o 
   0 -11   7        0.01      -45.00     33.50 o 
   1 -11   7      221.05      133.82     55.45 o 
   2 -11   7       50.37       47.84     31.16 o 
   3 -11   7       68.02       94.47     35.43 o 
   4 -11   7      135.98       70.12     70.26 o 
   5 -11   7        1.99      -32.11     27.54 o 
   6 -11   7      218.27      180.56     45.97 o 
  -4 -10   7        4.28      -51.57     34.59 o 
  -3 -10   7      262.06      263.31     53.72 o 
  -2 -10   7       22.95       41.97     35.94 o 
  -1 -10   7      224.28      225.64     51.03 o 
   0 -10   7        2.27       -6.83     34.21 o 
   1 -10   7       42.07       49.36     26.51 o 
   2 -10   7      274.85      255.65     40.82 o 
   3 -10   7       31.21       26.18     30.61 o 
   4 -10   7      400.13      474.65     59.96 o 
   5 -10   7        0.71      -36.48     24.32 o 
   6 -10   7       61.61       56.61     32.90 o 
   7 -10   7       17.79       11.43     26.54 o 
  -6  -9   7        7.07      -13.40     36.87 o 
  -5  -9   7      139.33       90.47     42.56 o 
  -4  -9   7       25.17        5.44     33.41 o 
  -3  -9   7      358.99      303.55     57.35 o 
  -2  -9   7       18.98        4.42     30.46 o 
  -1  -9   7       31.12        8.17     31.27 o 
   0  -9   7       91.49       33.20     34.17 o 
   1  -9   7      316.40      326.16     54.65 o 
   2  -9   7      514.23      604.95     51.58 o 
   3  -9   7       25.78      -13.01     22.15 o 
   4  -9   7       23.82       22.60     24.93 o 
   5  -9   7        0.08       18.92     40.83 o 
   6  -9   7       16.68       21.77     21.47 o 
   7  -9   7      205.85      210.57     34.45 o 
   8  -9   7       95.12      127.09     34.44 o 
  -7  -8   7      174.50      225.05     62.24 o 
  -6  -8   7       39.39       18.24     38.13 o 
  -5  -8   7      175.06      174.49     46.81 o 
  -4  -8   7       33.68       -4.42     30.46 o 
  -3  -8   7       14.59      -20.27     28.61 o 
  -2  -8   7      103.63       90.09     34.93 o 
  -1  -8   7      445.44      499.48     66.58 o 
   0  -8   7      112.40       85.40     23.39 o 
   1  -8   7      422.08      376.92     37.68 o 
   2  -8   7       58.83       11.66     30.17 o 
   3  -8   7       30.19      -15.77     26.00 o 
   4  -8   7      158.96      123.50     46.64 o 
   5  -8   7      240.46      231.98     28.57 o 
   6  -8   7      251.00      289.55     35.06 o 
   7  -8   7       25.65       36.39     23.54 o 
   8  -8   7       51.42       36.92     30.38 o 
  -8  -7   7      115.73      157.38     56.76 o 
  -7  -7   7      137.93      236.81     54.82 o 
  -6  -7   7       33.14       26.55     36.66 o 
  -5  -7   7       25.14       44.33     33.20 o 
  -4  -7   7        2.08      -32.15     24.90 o 
  -3  -7   7      608.19      486.97     54.95 o 
  -2  -7   7      228.72      204.11     41.08 o 
  -1  -7   7      935.82      832.90     48.65 o 
   0  -7   7        0.02       -2.28     14.84 o 
   1  -7   7        6.32       -6.85     16.90 o 
   2  -7   7      145.29      176.68     45.25 o 
   3  -7   7      138.07       97.45     18.46 o 
   4  -7   7      861.24      697.55     38.93 o 
   5  -7   7       80.22       72.33     20.66 o 
   6  -7   7      289.34      310.80     50.06 o 
   7  -7   7      175.16      152.58     47.15 o 
   8  -7   7        0.72       30.93     37.96 o 
  -8  -6   7       81.77       91.60     50.27 o 
  -7  -6   7       23.61       69.31     41.97 o 
  -6  -6   7        6.74      -25.45     23.72 o 
  -5  -6   7      323.41      300.01     49.64 o 
  -4  -6   7      377.57      291.96     46.43 o 
  -3  -6   7     2112.92     2177.89    141.28 o 
  -2  -6   7        5.45      -17.78     19.34 o 
  -1  -6   7       54.50       29.81      9.06 o 
   0  -6   7     1844.05     1721.65     64.87 o 
   1  -6   7      100.50       49.98     17.90 o 
   2  -6   7     1713.89     1598.33     68.21 o 
   3  -6   7       29.98        7.72     12.31 o 
   4  -6   7     1257.33     1225.25     53.93 o 
   5  -6   7      765.17      830.57     50.25 o 
   6  -6   7       21.01       19.30     32.02 o 
   7  -6   7      592.50      628.67     75.21 o 
   8  -6   7        0.35      -16.98     34.09 o 
  -9  -5   7       24.53       -8.09     45.25 o 
  -8  -5   7        0.79      -49.36     32.91 o 
  -7  -5   7      741.38      705.49     72.52 o 
  -6  -5   7       46.29       27.09     30.84 o 
  -5  -5   7     1577.30     1641.84    114.48 o 
  -4  -5   7       61.04       88.57     27.64 o 
  -3  -5   7      126.75      133.02     30.89 o 
  -2  -5   7     1566.43     1512.82     69.18 o 
  -1  -5   7       62.34       47.98     11.74 o 
   0  -5   7     9678.30     9494.88    249.67 o 
   1  -5   7      223.86      232.17     18.09 o 
   2  -5   7     1545.52     1387.43     72.65 o 
   3  -5   7     1756.76     1738.02     88.45 o 
   4  -5   7       17.42      -13.27     22.96 o 
   5  -5   7      817.10      735.99     76.77 o 
   6  -5   7       36.71       14.62     28.91 o 
   7  -5   7      902.22      866.45     90.89 o 
   8  -5   7       93.07       26.71     47.02 o 
 -10  -4   7       12.70      -17.78     44.16 o 
  -9  -4   7      803.48      820.85     84.82 o 
  -8  -4   7        4.24       -8.17     32.15 o 
  -7  -4   7     1682.52     1591.69    117.22 o 
  -6  -4   7       18.98       17.78     24.44 o 
  -5  -4   7      298.92      315.77     44.66 o 
  -4  -4   7     1485.91     1308.83     91.27 o 
  -3  -4   7        5.92      -19.09     12.73 o 
  -2  -4   7     7031.75     7679.27    246.06 o 
  -1  -4   7       61.39       49.20     11.02 o 
   0  -4   7     1189.43     1309.95     51.98 o 
   1  -4   7     2074.28     2410.27    154.50 o 
   2  -4   7      480.67      455.34     35.04 o 
   3  -4   7     4196.25     4039.62    174.02 o 
   4  -4   7       73.17       37.33     27.43 o 
   5  -4   7     2958.95     3047.84    202.38 o 
   6  -4   7      457.40      510.44     71.17 o 
   7  -4   7      109.82       83.05     49.76 o 
   8  -4   7      813.21      959.65    105.42 o 
 -10  -3   7       67.15       42.64     42.09 o 
  -9  -3   7      800.48      884.65     86.25 o 
  -8  -3   7       23.22       -5.73     31.01 o 
  -7  -3   7      847.90      767.09     71.59 o 
  -6  -3   7     2445.79     2515.95    157.93 o 
  -5  -3   7        3.53      -27.30     18.20 o 
  -4  -3   7     6035.19     6049.11    334.60 o 
  -3  -3   7      333.99      331.01     19.63 o 
  -2  -3   7     3099.16     2882.19     98.61 o 
  -1  -3   7      846.77      971.10     58.53 o 
   0  -3   7      886.30      829.48     37.59 o 
   1  -3   7     7561.52     7745.87    252.25 o 
   2  -3   7        9.93       -6.54     18.83 o 
   3  -3   7     6470.85     6324.68    371.30 o 
   4  -3   7     1199.31     1176.40     98.14 o 
   5  -3   7      259.15      295.33     54.19 o 
   6  -3   7     1280.14     1328.72    114.99 o 
   7  -3   7        7.99      -24.57     33.88 o 
   8  -3   7      964.38     1063.64    112.38 o 
 -10  -2   7        2.01       26.93     37.04 o 
  -9  -2   7      151.13      162.73     45.04 o 
  -8  -2   7     1146.74     1278.07     99.15 o 
  -7  -2   7       22.73       -1.31     23.60 o 
  -6  -2   7     5089.72     5787.11    323.86 o 
  -5  -2   7       58.42       58.86     21.62 o 
  -4  -2   7     5653.71     5228.38    170.54 o 
  -3  -2   7     2844.74     2936.91    100.26 o 
  -2  -2   7      867.57      893.32     74.10 o 
  -1  -2   7    11362.24    12008.09    380.31 o 
   0  -2   7        0.10      -12.97      8.65 o 
   1  -2   7     4592.81     4832.73    197.79 o 
   2  -2   7     1300.06     1158.62     90.97 o 
   3  -2   7      597.95      677.00     66.41 o 
   4  -2   7     1455.97     1507.88    117.31 o 
   5  -2   7       51.46       16.01     29.75 o 
   6  -2   7     3279.86     3495.87    236.76 o 
   7  -2   7       55.75       42.05     46.98 o 
   8  -2   7      236.44      203.52     67.92 o 
 -11  -1   7      231.56      218.94     55.37 o 
 -10  -1   7      933.22     1029.60     92.07 o 
  -9  -1   7        0.06       -5.86     25.20 o 
  -8  -1   7     2078.49     2341.42    152.41 o 
  -7  -1   7       16.77        0.67     22.46 o 
  -6  -1   7     3072.86     3184.29    249.59 o 
  -5  -1   7     2401.37     2413.77    133.93 o 
  -4  -1   7      756.28      844.57     35.99 o 
  -3  -1   7    15126.25    15351.02    480.53 o 
  -2  -1   7        1.38      -12.96      8.64 o 
  -1  -1   7     4361.27     4555.12    151.60 o 
   0  -1   7      314.15      330.45     23.02 o 
   1  -1   7     1960.53     1980.15    133.40 o 
   2  -1   7     6289.75     6835.71    398.14 o 
   3  -1   7       66.02      -15.97     21.57 o 
   4  -1   7     4246.09     4127.62    260.32 o 
   5  -1   7      325.62      439.52     69.31 o 
   6  -1   7      761.78      955.06     96.91 o 
   7  -1   7      623.33      665.92     90.47 o 
 -10   0   7     1666.87     1942.01    138.92 o 
  -9   0   7        5.77      -20.39     24.90 o 
  -8   0   7     2120.14     2254.07    144.15 o 
  -7   0   7     2192.07     2312.24    149.16 o 
  -6   0   7        2.44       -8.08     11.71 o 
  -5   0   7     4731.43     4684.33    169.79 o 
  -4   0   7       89.76       85.59     31.43 o 
  -3   0   7    10486.50    11818.65    459.04 o 
  -2   0   7      535.50      539.92     28.34 o 
  -1   0   7     3804.61     3393.10    136.22 o 
   0   0   7    10627.24     9759.09    456.04 o 
   1   0   7      180.38      184.26     38.47 o 
   2   0   7     5392.39     5664.28    337.09 o 
   3   0   7      270.27      393.26     50.39 o 
   4   0   7      795.80      961.51     89.54 o 
   5   0   7      979.88      866.36     88.15 o 
   6   0   7       55.13       31.10     42.98 o 
   7   0   7     1054.08     1115.43    110.35 o 
 -10   1   7     1270.85     1123.90    100.37 o 
  -9   1   7      536.38      521.14     69.57 o 
  -8   1   7        0.41      -30.13     20.56 o 
  -7   1   7     3711.11     3678.32    229.94 o 
  -6   1   7        0.15       -8.68     10.37 o 
  -5   1   7     5001.65     4814.76    281.27 o 
  -4   1   7      268.46      264.57     19.55 o 
  -3   1   7     1675.32     1852.04     67.64 o 
  -2   1   7    11640.94    11669.25    628.84 o 
  -1   1   7       18.26       24.12     17.92 o 
   0   1   7     8549.28     8840.55    505.93 o 
   1   1   7       18.28      -31.85     21.24 o 
   2   1   7     1339.63     1065.24     89.24 o 
   3   1   7      920.09      698.66     70.92 o 
   4   1   7       16.27        9.86     35.48 o 
   5   1   7     1850.85     1875.27    145.33 o 
   6   1   7       13.87       18.12     38.98 o 
 -11   2   7      239.86      183.21     51.95 o 
 -10   2   7      282.11      268.07     55.37 o 
  -9   2   7     1976.74     1869.41    137.53 o 
  -8   2   7      176.50      213.76     43.19 o 
  -7   2   7     3091.69     2955.33    133.64 o 
  -6   2   7      296.51      327.39     45.95 o 
  -5   2   7      430.66      470.33     36.60 o 
  -4   2   7     5560.81     5248.14    219.83 o 
  -3   2   7        8.11       -5.58     14.26 o 
  -2   2   7     6885.69     6817.39    280.59 o 
  -1   2   7      228.52      214.69     30.60 o 
   0   2   7     3203.99     2931.88    191.26 o 
   1   2   7     2575.32     2398.10    164.37 o 
   2   2   7        2.05      -25.91     25.20 o 
   3   2   7     1791.47     1571.30    122.70 o 
   4   2   7       37.78       -2.15     36.66 o 
   5   2   7      725.84      561.21     70.66 o 
   6   2   7       59.92       42.54     56.86 o 
 -11   3   7      896.37      894.80     88.53 o 
 -10   3   7        1.68      -28.06     26.50 o 
  -9   3   7     2188.79     2295.41    160.29 o 
  -8   3   7      202.69      179.67     29.11 o 
  -7   3   7      299.81      280.46     34.44 o 
  -6   3   7     1789.48     1985.14     97.84 o 
  -5   3   7       51.82       20.39     16.71 o 
  -4   3   7     3161.13     3256.56    146.16 o 
  -3   3   7       71.51       96.76     39.80 o 
  -2   3   7     1241.36     1099.22     63.95 o 
  -1   3   7     2249.46     2117.13    148.57 o 
   0   3   7        1.89      -13.44     28.53 o 
   1   3   7     2577.02     2592.60    177.48 o 
   2   3   7       21.03      -11.42     34.80 o 
   3   3   7     1413.46     1341.96     92.21 o 
   4   3   7       58.11       35.98     31.31 o 
   5   3   7        0.56      -26.08     30.06 o 
 -11   4   7      647.75      731.74     81.28 o 
 -10   4   7       40.41       23.64     35.44 o 
  -9   4   7      107.82      144.15     42.98 o 
  -8   4   7     1124.83      987.42     63.21 o 
  -7   4   7        2.84      -21.30     18.12 o 
  -6   4   7     2750.78     3043.11    140.42 o 
  -5   4   7        5.41       -3.11     17.86 o 
  -4   4   7      607.33      642.59     55.66 o 
  -3   4   7      254.94      236.17     32.70 o 
  -2   4   7        1.92      -11.54     16.35 o 
  -1   4   7     2871.87     2819.46    190.08 o 
   0   4   7       80.94       26.50     35.35 o 
   1   4   7      826.89      779.81     80.40 o 
   2   4   7      198.76      135.97     50.23 o 
   3   4   7       10.24      -20.23     37.42 o 
   4   4   7      503.72      518.36     80.94 o 
 -11   5   7       91.50      113.89     44.71 o 
 -10   5   7      630.82      603.35     68.22 o 
  -9   5   7      148.30      136.52     54.42 o 
  -8   5   7     1228.22     1277.24    118.40 o 
  -7   5   7       18.09      -24.94     20.05 o 
  -6   5   7      613.50      679.80     51.47 o 
  -5   5   7      451.16      548.45     45.43 o 
  -4   5   7        8.54      -10.08     19.30 o 
  -3   5   7     1339.28     1254.08     92.53 o 
  -2   5   7      363.47      455.53     66.11 o 
  -1   5   7      729.32      722.59     78.08 o 
   0   5   7       38.39       17.82     38.13 o 
   1   5   7       15.33       26.88     40.20 o 
   2   5   7      379.90      319.22     67.92 o 
   3   5   7       79.36       89.08     49.76 o 
 -10   6   7      636.87      774.00     82.00 o 
  -9   6   7       36.66       43.36     26.50 o 
  -8   6   7      195.29      212.86     35.85 o 
  -7   6   7       44.07       -1.71     29.87 o 
  -6   6   7      346.79      394.94     80.84 o 
  -5   6   7     1091.57     1001.82     65.45 o 
  -4   6   7      372.55      389.24     45.25 o 
  -3   6   7      297.41      380.28     63.33 o 
  -2   6   7        3.12      -41.97     29.28 o 
  -1   6   7        6.71      -32.19     28.82 o 
   0   6   7      261.22      262.51     62.36 o 
   1   6   7      219.63      177.06     53.93 o 
   2   6   7      327.94      370.29     72.43 o 
 -10   7   7       60.40       66.24     47.74 o 
  -9   7   7       31.17        5.41     29.54 o 
  -8   7   7       62.01       45.20     43.25 o 
  -7   7   7      548.88      540.84     51.19 o 
  -6   7   7      407.16      424.70     63.94 o 
  -5   7   7      152.19      152.05     32.21 o 
  -4   7   7       12.74      -41.25     32.49 o 
  -3   7   7        8.12       30.68     38.34 o 
  -2   7   7      278.65      222.94     59.75 o 
  -1   7   7      331.33      273.72     62.40 o 
   0   7   7      152.53      110.73     49.43 o 
   1   7   7       96.10      175.67     62.32 o 
  -9   8   7      130.00      144.48     65.52 o 
  -8   8   7       98.02       89.88     56.80 o 
  -7   8   7      163.91      219.98     41.51 o 
  -6   8   7       10.54       -9.64     27.47 o 
  -5   8   7       36.66      -29.07     36.28 o 
  -4   8   7       76.69       54.57     45.84 o 
  -3   8   7      553.71      682.27     93.46 o 
  -2   8   7       43.17        9.52     46.52 o 
  -1   8   7      129.28      154.26     53.89 o 
  -7   9   7       70.75       19.05     49.17 o 
  -6   9   7       24.91       24.19     48.04 o 
  -5   9   7      184.80      265.33     70.37 o 
  -4   9   7       27.49       14.20     43.82 o 
  -1 -12   8        0.25      -13.90     38.18 o 
   0 -12   8       26.58      -36.36     45.72 o 
   1 -12   8       34.10       20.52     50.56 o 
   2 -12   8       13.04      -49.85     44.54 o 
   3 -12   8      202.13      247.65     49.27 o 
   4 -12   8        0.38      -48.70     32.47 o 
  -3 -11   8        5.76      -27.26     34.55 o 
  -2 -11   8      134.19      104.75     48.96 o 
  -1 -11   8       72.39       76.22     45.97 o 
   0 -11   8        7.73       -3.08     37.71 o 
   1 -11   8      304.79      334.48     73.99 o 
   2 -11   8        0.08       15.08     47.11 o 
   3 -11   8      290.99      268.45     47.01 o 
   4 -11   8       94.80       70.19     34.34 o 
   5 -11   8       80.40       49.86     38.21 o 
   6 -11   8      245.86      206.20     38.73 o 
  -4 -10   8      194.55      173.47     49.76 o 
  -3 -10   8      128.40      150.85     49.17 o 
  -2 -10   8       22.32        3.03     36.70 o 
  -1 -10   8      497.79      521.90     64.97 o 
   0 -10   8       14.07        5.90     36.62 o 
   1 -10   8      620.75      665.20     78.84 o 
   2 -10   8      129.51      131.42     33.96 o 
   3 -10   8      232.60      192.96     40.90 o 
   4 -10   8      628.51      702.07     87.85 o 
   5 -10   8       16.16      -17.39     20.09 o 
   6 -10   8      478.78      515.77     44.41 o 
   7 -10   8       56.31       75.47     40.87 o 
  -6  -9   8      222.00      194.25     56.84 o 
  -5  -9   8      193.21      161.80     52.71 o 
  -4  -9   8      123.34       92.53     43.95 o 
  -3  -9   8      814.26      751.67     74.45 o 
  -2  -9   8       40.56      -39.12     26.08 o 
  -1  -9   8     1148.65     1108.10     95.40 o 
   0  -9   8      224.68      271.74     59.37 o 
   1  -9   8      298.46      324.81     40.87 o 
   2  -9   8      724.05      768.19     57.01 o 
   3  -9   8       18.80       -7.54     36.24 o 
   4  -9   8      776.82      832.81     46.67 o 
   5  -9   8       46.84       -0.57     20.38 o 
   6  -9   8      468.18      521.78     48.72 o 
   7  -9   8      327.29      302.84     41.56 o 
  -7  -8   8       92.78      121.06     48.54 o 
  -6  -8   8       76.29       34.26     36.19 o 
  -5  -8   8      713.45      709.87     74.54 o 
  -4  -8   8       52.86       14.24     31.52 o 
  -3  -8   8     1565.30     1416.03    107.57 o 
  -2  -8   8      443.94      494.55     58.65 o 
  -1  -8   8      704.94      752.85     73.36 o 
   0  -8   8     1117.38      951.65     86.46 o 
   1  -8   8        5.86      -40.83     27.22 o 
   2  -8   8     1208.74     1166.57     51.78 o 
   3  -8   8       23.76        2.28     15.55 o 
   4  -8   8      910.27     1039.56     50.39 o 
   5  -8   8      936.30      961.72     51.25 o 
   6  -8   8      131.97       83.07     28.13 o 
   7  -8   8      664.97      708.94     85.16 o 
   8  -8   8       72.40       84.23     53.98 o 
  -8  -7   8       53.00       -0.46     44.20 o 
  -7  -7   8      559.42      695.46     88.06 o 
  -6  -7   8       29.34        4.93     36.41 o 
  -5  -7   8     1360.57     1284.65    101.76 o 
  -4  -7   8      374.36      374.59     54.95 o 
  -3  -7   8      276.54      217.51     42.14 o 
  -2  -7   8     1000.48      900.83     77.53 o 
  -1  -7   8      409.23      344.76     54.23 o 
   0  -7   8     4772.47     5201.27    163.83 o 
   1  -7   8      159.43      161.11     20.24 o 
   2  -7   8     1158.42     1158.96     50.17 o 
   3  -7   8     1801.24     1998.26     76.36 o 
   4  -7   8      161.64      192.80     40.88 o 
   5  -7   8      712.79      728.11     79.38 o 
   6  -7   8       45.93       27.85     37.54 o 
   7  -7   8      602.94      619.36     76.60 o 
   8  -7   8       82.17       84.36     49.00 o 
  -8  -6   8       33.41       11.88     38.39 o 
  -7  -6   8     1106.15     1133.72     99.82 o 
  -6  -6   8      190.77      174.82     45.55 o 
  -5  -6   8      358.35      340.12     52.21 o 
  -4  -6   8     1794.47     1604.17    113.51 o 
  -3  -6   8       47.13       39.69     24.65 o 
  -2  -6   8     2699.53     2540.84    112.70 o 
  -1  -6   8      301.38      331.53     47.11 o 
   0  -6   8     1957.78     1924.68     91.62 o 
   1  -6   8     1882.22     1924.27     70.53 o 
   2  -6   8      373.54      315.62     42.01 o 
   3  -6   8     1935.86     2088.42    105.16 o 
   4  -6   8        8.34      -18.26     18.88 o 
   5  -6   8     1496.41     1640.78    128.39 o 
   6  -6   8      233.51      227.32     56.42 o 
   7  -6   8       78.58       76.14     43.57 o 
   8  -6   8      537.91      719.56     98.81 o 
  -9  -5   8      706.18      656.99     80.44 o 
  -8  -5   8       94.50       34.89     35.14 o 
  -7  -5   8      691.32      738.06     74.12 o 
  -6  -5   8     1684.29     1701.25    121.86 o 
  -5  -5   8        7.69      -18.33     25.16 o 
  -4  -5   8     2979.23     3027.36    184.51 o 
  -3  -5   8      161.96      148.92     23.01 o 
  -2  -5   8     1047.04      942.87     40.99 o 
  -1  -5   8      731.37      647.48     32.35 o 
   0  -5   8      477.05      424.26     26.22 o 
   1  -5   8     3931.58     4385.25    150.41 o 
   2  -5   8        4.59       -9.20     15.56 o 
   3  -5   8     3960.43     3587.85    160.62 o 
   4  -5   8     1032.31     1198.52     99.74 o 
   5  -5   8      145.58      185.15     46.01 o 
   6  -5   8      631.40      609.88     74.16 o 
   7  -5   8        2.33      -37.08     39.31 o 
   8  -5   8      657.23      788.37     95.31 o 
  -9  -4   8      239.32      264.07     59.58 o 
  -8  -4   8      718.50      742.86     75.97 o 
  -7  -4   8       55.07       76.22     36.95 o 
  -6  -4   8     2630.23     2863.07    178.36 o 
  -5  -4   8       76.51       30.21     27.85 o 
  -4  -4   8     2759.39     2530.47    112.68 o 
  -3  -4   8      552.14      627.40     40.62 o 
  -2  -4   8      239.29      254.01     20.91 o 
  -1  -4   8     7115.95     7281.14    258.76 o 
   0  -4   8       65.41       25.27     12.62 o 
   1  -4   8     2255.22     2412.98     89.84 o 
   2  -4   8      468.95      451.39     37.81 o 
   3  -4   8      329.50      407.08     57.01 o 
   4  -4   8     1216.99     1236.78    102.39 o 
   5  -4   8        6.85      -10.41     26.84 o 
   6  -4   8     1262.12     1242.68    113.09 o 
   7  -4   8        1.91      -10.83     36.45 o 
   8  -4   8       96.15       40.24     56.55 o 
 -10  -3   8      356.71      288.59     62.91 o 
  -9  -3   8        0.39      -22.00     31.05 o 
  -8  -3   8     1169.32     1192.12     95.65 o 
  -7  -3   8        2.09      -11.76     24.61 o 
  -6  -3   8     1819.91     1508.10    105.00 o 
  -5  -3   8      699.28      642.29     41.66 o 
  -4  -3   8      316.04      337.02     33.81 o 
  -3  -3   8     5803.39     5290.01    174.13 o 
  -2  -3   8      102.24       96.43     16.04 o 
  -1  -3   8     1984.21     2082.52     76.85 o 
   0  -3   8        0.48      -14.16      9.44 o 
   1  -3   8      380.58      439.46     29.07 o 
   2  -3   8     1953.04     1879.81     92.89 o 
   3  -3   8      197.15      246.83     45.76 o 
   4  -3   8     2028.80     2186.36    157.38 o 
   5  -3   8       36.79       41.50     35.82 o 
   6  -3   8      279.48      313.83     64.00 o 
   7  -3   8      206.38      144.57     55.96 o 
 -10  -2   8      630.24      614.77     74.12 o 
  -9  -2   8       19.45        2.49     34.05 o 
  -8  -2   8     1213.49     1287.01     97.92 o 
  -7  -2   8      846.68      865.73     72.14 o 
  -6  -2   8       18.60       -7.79     13.89 o 
  -5  -2   8     2740.18     2552.64    169.05 o 
  -4  -2   8       13.37       -4.22     12.04 o 
  -3  -2   8     3283.88     3450.13    117.81 o 
  -2  -2   8       89.22       37.06     16.90 o 
  -1  -2   8      168.09      109.02     16.27 o 
   0  -2   8     1359.42     1336.14     57.27 o 
   1  -2   8      479.63      474.77     36.19 o 
   2  -2   8     2424.01     2403.66    161.63 o 
   3  -2   8        1.00      -11.04     26.29 o 
   4  -2   8      344.71      383.78     63.12 o 
   5  -2   8      249.02      283.87     60.47 o 
   6  -2   8       17.88      -18.37     38.93 o 
   7  -2   8      396.00      449.26     79.30 o 
 -10  -1   8      237.96      324.91     58.02 o 
  -9  -1   8      145.33       85.62     38.51 o 
  -8  -1   8        1.52       -2.06     18.56 o 
  -7  -1   8     2223.76     2207.25    140.40 o 
  -6  -1   8      282.01      235.01     27.31 o 
  -5  -1   8     2005.98     1829.25     84.24 o 
  -4  -1   8       10.37       -2.61     12.09 o 
  -3  -1   8       37.95       32.83     11.34 o 
  -2  -1   8     2764.36     2678.38     95.50 o 
  -1  -1   8      555.08      543.64     30.01 o 
   0  -1   8      817.74      813.98     39.94 o 
   1  -1   8      487.18      530.79     56.17 o 
   2  -1   8      497.16      441.71     54.06 o 
   3  -1   8       59.80       62.02     31.94 o 
   4  -1   8      388.91      404.17     64.55 o 
   5  -1   8      651.13      740.37     81.49 o 
   6  -1   8       68.16        5.27     38.43 o 
   7  -1   8       58.61       90.85     53.68 o 
 -10   0   8       38.51       65.18     44.75 o 
  -9   0   8      345.48      234.61     50.69 o 
  -8   0   8      404.54      309.95     53.89 o 
  -7   0   8     1384.17     1428.99     96.72 o 
  -6   0   8       80.88       63.48     22.29 o 
  -5   0   8        0.94        2.49     10.40 o 
  -4   0   8     2776.94     2848.76     99.53 o 
  -3   0   8      893.89      777.03     36.12 o 
  -2   0   8     2104.64     2130.70     78.73 o 
  -1   0   8      445.58      456.98     36.88 o 
   0   0   8      438.44      361.52     36.71 o 
   1   0   8      167.01      165.34     41.42 o 
   2   0   8     1024.26      819.04     76.56 o 
   3   0   8      139.66      128.30     40.11 o 
   4   0   8      738.05      663.64     75.93 o 
   5   0   8      125.36       63.71     46.43 o 
   6   0   8        6.21      -18.54     41.59 o 
 -11   1   8      309.75      331.23     63.33 o 
 -10   1   8      304.97      344.72     64.22 o 
  -9   1   8      288.69      262.13     52.38 o 
  -8   1   8       64.99        2.78     27.68 o 
  -7   1   8        0.26        4.21     25.45 o 
  -6   1   8      293.89      290.29     32.98 o 
  -5   1   8     1079.88     1046.38     59.57 o 
  -4   1   8     2669.89     2669.56    121.89 o 
  -3   1   8      797.52      807.74     56.84 o 
  -2   1   8        0.99        7.58     15.76 o 
  -1   1   8        0.33      -22.91     15.27 o 
   0   1   8     1538.52     1489.68    113.30 o 
   1   1   8      687.05      613.12     66.45 o 
   2   1   8     1129.64      963.44     86.38 o 
   3   1   8      139.65       96.91     43.23 o 
   4   1   8      215.14      221.05     54.86 o 
   5   1   8      216.83      233.39     57.77 o 
   6   1   8       64.16      -45.00     42.81 o 
 -11   2   8      161.37      148.74     50.06 o 
 -10   2   8      100.98       68.01     37.25 o 
  -9   2   8       34.92       30.51     33.71 o 
  -8   2   8       28.50       24.69     28.48 o 
  -7   2   8      991.94      974.76     60.09 o 
  -6   2   8      743.19      735.97     50.08 o 
  -5   2   8     1186.86     1420.70    101.89 o 
  -4   2   8        4.06       -1.74     22.92 o 
  -3   2   8        6.26       -7.97     14.77 o 
  -2   2   8      796.97      697.62     49.03 o 
  -1   2   8      368.71      314.39     38.90 o 
   0   2   8     3163.64     2811.49    188.05 o 
   1   2   8      165.34      178.83     44.71 o 
   2   2   8      208.83      220.50     51.57 o 
   3   2   8      516.77      543.64     76.01 o 
   4   2   8       99.12        1.64     41.97 o 
   5   2   8      441.52      487.09     80.82 o 
 -11   3   8       14.60        5.94     34.21 o 
 -10   3   8        7.71       -1.85     32.61 o 
  -9   3   8     1054.32     1027.83     93.88 o 
  -8   3   8      193.56      198.21     44.66 o 
  -7   3   8     1083.85     1151.13     68.53 o 
  -6   3   8       38.99       49.86     21.57 o 
  -5   3   8        5.50      -23.65     15.77 o 
  -4   3   8      904.24      906.36     64.41 o 
  -3   3   8      372.02      314.50     37.36 o 
  -2   3   8     1987.30     1734.95     91.53 o 
  -1   3   8       29.23       17.82     29.45 o 
   0   3   8      454.20      577.35     67.08 o 
   1   3   8      850.26      859.07     85.03 o 
   2   3   8       14.51      -51.39     34.26 o 
   3   3   8     1292.13     1305.88    116.00 o 
   4   3   8       14.54      -12.77     43.78 o 
 -11   4   8      273.78      258.55     57.94 o 
 -10   4   8      170.43      149.75     46.27 o 
  -9   4   8      707.58      698.66     73.57 o 
  -8   4   8       11.35        6.63     24.11 o 
  -7   4   8      365.95      377.42     77.76 o 
  -6   4   8     1562.68     1700.38     92.20 o 
  -5   4   8      405.59      358.76     76.18 o 
  -4   4   8     2272.17     2399.03    117.98 o 
  -3   4   8       39.32      -10.70     21.65 o 
  -2   4   8      355.19      354.07     61.01 o 
  -1   4   8      532.20      514.82     72.47 o 
   0   4   8       29.07       -3.96     34.13 o 
   1   4   8     1285.32     1015.57     99.86 o 
   2   4   8        7.06      -21.45     37.59 o 
   3   4   8      554.47      609.50     87.60 o 
 -10   5   8        0.67      -33.46     35.02 o 
  -9   5   8       37.82       65.08     28.90 o 
  -8   5   8      933.90      987.35     75.68 o 
  -7   5   8       21.42      -24.89     30.70 o 
  -6   5   8     2401.05     2522.19    126.92 o 
  -5   5   8       75.99       74.12     28.15 o 
  -4   5   8      885.79      880.98     62.25 o 
  -3   5   8      468.71      497.26     48.22 o 
  -2   5   8       48.81       -4.21     31.10 o 
  -1   5   8     1146.85      910.23     91.27 o 
   0   5   8        9.90      -52.59     35.06 o 
   1   5   8      592.12      602.97     85.33 o 
   2   5   8      260.83      235.04     60.55 o 
 -10   6   8      414.64      529.40     75.04 o 
  -9   6   8       18.21       -2.31     27.01 o 
  -8   6   8      782.10      852.85     64.13 o 
  -7   6   8        0.16       10.90     26.61 o 
  -6   6   8      369.47      353.05     45.15 o 
  -5   6   8      484.28      549.89     54.04 o 
  -4   6   8       33.13      -13.39     24.22 o 
  -3   6   8     2055.15     1922.29    150.72 o 
  -2   6   8       11.08      -38.55     30.09 o 
  -1   6   8      644.37      640.26     78.12 o 
   0   6   8      252.91      223.11     58.36 o 
   1   6   8      142.93      101.21     52.88 o 
  -9   7   8        0.74      -27.07     28.71 o 
  -8   7   8      238.90      276.57     46.30 o 
  -7   7   8      318.64      331.70     45.86 o 
  -6   7   8        2.86      -37.20     24.80 o 
  -5   7   8      932.47     1045.92     71.11 o 
  -4   7   8        7.47       -6.57     39.69 o 
  -3   7   8      967.71     1155.80    113.68 o 
  -2   7   8      247.82      170.36     57.94 o 
  -1   7   8      121.16       44.88     49.30 o 
   0   7   8      493.87      504.12     86.80 o 
  -8   8   8       10.16       11.83     31.61 o 
  -7   8   8      581.62      658.90     59.90 o 
  -6   8   8        0.64      -18.29     29.66 o 
  -5   8   8      466.38      565.68     91.44 o 
  -4   8   8      118.11      122.32     56.55 o 
  -3   8   8       37.23       37.21     47.02 o 
   0 -12   9        7.89       12.68     43.44 o 
   1 -12   9      208.50      303.09     71.42 o 
   2 -12   9       95.52      165.13     70.16 o 
   3 -12   9      101.04       74.83     61.69 o 
  -3 -11   9      243.18      198.08     55.32 o 
  -2 -11   9        8.91      -16.98     34.59 o 
  -1 -11   9      278.11      284.00     60.93 o 
   0 -11   9       83.15      116.34     51.74 o 
   1 -11   9       91.35      182.07     59.71 o 
   2 -11   9      445.82      496.36     89.46 o 
   3 -11   9       31.73       -0.97     50.94 o 
   4 -11   9      194.08      170.94     28.81 o 
   5 -11   9       11.67        4.95     23.50 o 
  -4 -10   9        4.14       -4.55     38.26 o 
  -3 -10   9      441.17      532.73     72.68 o 
  -2 -10   9      119.87      236.85     55.62 o 
  -1 -10   9       98.73      109.30     45.13 o 
   0 -10   9      314.54      272.24     62.32 o 
   1 -10   9        0.14      -10.37     40.24 o 
   2 -10   9      362.84      371.07     35.35 o 
   3 -10   9        0.80       -9.53     17.43 o 
   4 -10   9      105.41      145.52     26.83 o 
   5 -10   9      161.19      211.28     31.92 o 
   6 -10   9        1.85      -11.21     22.35 o 
  -6  -9   9        0.18       -2.87     37.42 o 
  -5  -9   9      275.20      328.49     59.96 o 
  -4  -9   9       42.89      -15.55     29.62 o 
  -3  -9   9       90.30       95.31     39.57 o 
  -2  -9   9      316.83      259.01     54.19 o 
  -1  -9   9        2.88      -41.21     27.47 o 
   0  -9   9      704.24      705.74     78.33 o 
   1  -9   9        8.10        0.73     16.96 o 
   2  -9   9      199.24      214.89     27.99 o 
   3  -9   9      251.67      302.62     34.67 o 
   4  -9   9        0.69      -13.39     18.18 o 
   5  -9   9      231.84      221.01     42.56 o 
   6  -9   9        2.35      -30.61     23.41 o 
   7  -9   9      116.55      118.78     56.00 o 
  -7  -8   9      142.63      113.60     49.34 o 
  -6  -8   9        8.71      -10.87     35.82 o 
  -5  -8   9       66.16       34.55     34.38 o 
  -4  -8   9      223.89      160.45     42.01 o 
  -3  -8   9       33.32       -7.21     27.85 o 
  -2  -8   9      708.42      690.91     70.66 o 
  -1  -8   9        1.87       12.47     29.37 o 
   0  -8   9      188.77      170.06     47.66 o 
   1  -8   9      259.68      281.57     28.77 o 
   2  -8   9       16.00       -1.41     16.16 o 
   3  -8   9      175.68      158.14     25.24 o 
   4  -8   9      174.74      225.95     29.63 o 
   5  -8   9      249.55      274.03     51.57 o 
   6  -8   9        0.02      -11.38     34.80 o 
   7  -8   9       21.30      -15.97     42.39 o 
  -7  -7   9       21.90      -24.78     34.80 o 
  -6  -7   9      152.90      135.13     45.34 o 
  -5  -7   9       22.88       -5.94     27.01 o 
  -4  -7   9      495.24      443.40     54.27 o 
  -3  -7   9       90.88       51.41     30.13 o 
  -2  -7   9       16.12       25.53     28.10 o 
  -1  -7   9       57.59       63.54     34.05 o 
   0  -7   9       32.09       11.74     19.51 o 
   1  -7   9      350.10      301.28     36.41 o 
   2  -7   9      210.63      133.45     29.98 o 
   3  -7   9      394.82      515.70     51.37 o 
   4  -7   9        1.61      -27.99     22.64 o 
   5  -7   9       32.22       -3.67     32.49 o 
   6  -7   9       42.53       47.19     42.39 o 
   7  -7   9       76.57        4.09     40.24 o 
  -8  -6   9       94.98       48.08     45.93 o 
  -7  -6   9       85.87       95.52     41.17 o 
  -6  -6   9      167.76      145.16     41.76 o 
  -5  -6   9       84.86       45.04     32.91 o 
  -4  -6   9      146.87      163.02     37.59 o 
  -3  -6   9       15.42       18.55     16.56 o 
  -2  -6   9      328.74      336.38     53.53 o 
  -1  -6   9     1252.83     1145.73     49.52 o 
   0  -6   9      405.86      402.25     70.58 o 
   1  -6   9       44.85       39.98     28.80 o 
   2  -6   9        5.44       -7.30     18.37 o 
   3  -6   9       36.23       56.63     26.30 o 
   4  -6   9       86.02       41.99     27.16 o 
   5  -6   9      378.21      511.07     74.54 o 
   6  -6   9       24.62       28.44     43.53 o 
   7  -6   9      169.95      110.06     52.84 o 
  -9  -5   9      107.24       86.29     45.76 o 
  -8  -5   9       90.39       65.48     41.42 o 
  -7  -5   9      279.54      268.11     52.59 o 
  -6  -5   9       33.08       64.76     33.41 o 
  -5  -5   9       33.87       15.55     28.82 o 
  -4  -5   9      648.30      588.40     41.01 o 
  -3  -5   9      499.51      417.12     33.06 o 
  -2  -5   9      784.28      711.77     43.66 o 
  -1  -5   9      180.03      190.04     54.50 o 
   0  -5   9       31.04        9.89     12.94 o 
   1  -5   9      151.36      128.97     35.61 o 
   2  -5   9       18.92      -13.15     18.71 o 
   3  -5   9     1587.53     1589.88     87.63 o 
   4  -5   9       61.10       49.76     38.01 o 
   5  -5   9      255.54      207.14     53.77 o 
   6  -5   9      113.64      141.41     50.56 o 
   7  -5   9       13.59      -12.18     40.79 o 
  -9  -4   9      187.70      167.79     48.96 o 
  -8  -4   9       13.72        4.34     34.17 o 
  -7  -4   9       62.52       30.17     30.59 o 
  -6  -4   9      735.81      699.88     64.81 o 
  -5  -4   9      232.60      194.51     27.67 o 
  -4  -4   9     1205.84     1102.48     81.62 o 
  -3  -4   9        0.14       -6.63     12.99 o 
  -2  -4   9      869.26      853.51     39.62 o 
  -1  -4   9      307.82      300.86     24.49 o 
   0  -4   9       59.79       33.25     14.60 o 
   1  -4   9     1926.08     2032.12     80.75 o 
   2  -4   9       47.56       18.78     21.63 o 
   3  -4   9      585.22      495.86     60.97 o 
   4  -4   9       24.20       32.28     32.78 o 
   5  -4   9       75.54       88.61     41.25 o 
   6  -4   9      663.01      701.53     87.43 o 
   7  -4   9       12.21      -48.75     44.29 o 
 -10  -3   9        0.64       12.39     35.65 o 
  -9  -3   9        1.20      -37.73     25.16 o 
  -8  -3   9      143.75      147.86     39.06 o 
  -7  -3   9      115.13       91.01     31.60 o 
  -6  -3   9     1354.81     1325.34     70.43 o 
  -5  -3   9       30.76       14.40     16.06 o 
  -4  -3   9     1651.52     1502.18     73.02 o 
  -3  -3   9     1406.06     1428.14     57.55 o 
  -2  -3   9       10.87      -13.76     12.55 o 
  -1  -3   9     2665.55     2839.44    102.52 o 
   0  -3   9       38.78       10.48     13.69 o 
   1  -3   9     1979.61     1876.31    108.25 o 
   2  -3   9       10.71        9.19     31.14 o 
   3  -3   9      119.40      111.91     38.93 o 
   4  -3   9     1017.30     1017.97     94.60 o 
   5  -3   9        7.70      -25.20     32.87 o 
   6  -3   9      882.38      893.79     96.70 o 
   7  -3   9       63.93       74.20     54.06 o 
 -10  -2   9      337.94      511.24     69.90 o 
  -9  -2   9        5.61      -42.05     29.41 o 
  -8  -2   9      737.91      635.02    118.61 o 
  -7  -2   9       61.98       49.52     23.34 o 
  -6  -2   9      906.38      788.74     48.47 o 
  -5  -2   9      954.18     1119.75     59.37 o 
  -4  -2   9      271.69      238.79     22.01 o 
  -3  -2   9     4808.12     4728.10    159.08 o 
  -2  -2   9        1.82      -10.34     12.36 o 
  -1  -2   9     3236.52     3528.00    124.16 o 
   0  -2   9       97.22      131.57     33.68 o 
   1  -2   9      117.90       44.88     27.30 o 
   2  -2   9     2003.15     2193.74    153.50 o 
   3  -2   9       37.47      -19.64     28.91 o 
   4  -2   9     1247.47     1333.95    113.22 o 
   5  -2   9       71.72       31.56     38.47 o 
   6  -2   9      489.08      517.26     80.61 o 
 -10  -1   9      924.94      853.97     88.87 o 
  -9  -1   9        3.21      -16.26     31.69 o 
  -8  -1   9      410.61      386.94     61.10 o 
  -7  -1   9      575.81      551.30     54.76 o 
  -6  -1   9       73.08       44.69     18.17 o 
  -5  -1   9     2448.82     2215.30    106.06 o 
  -4  -1   9       73.51       47.17     13.92 o 
  -3  -1   9     4040.05     4204.68    231.99 o 
  -2  -1   9      864.90      752.32     40.17 o 
  -1  -1   9      771.93      720.01     37.24 o 
   0  -1   9     3496.47     3774.96    168.04 o 
   1  -1   9        1.73      -30.21     20.14 o 
   2  -1   9     2051.95     2047.10    145.79 o 
   3  -1   9       81.44       64.26     32.87 o 
   4  -1   9      861.34      779.48     81.45 o 
   5  -1   9      683.92      619.91     77.45 o 
   6  -1   9       25.27        0.38     40.32 o 
 -11   0   9        0.09      -19.17     36.28 o 
 -10   0   9      570.44      472.98     71.72 o 
  -9   0   9      290.88      325.29     59.54 o 
  -8   0   9        2.24      -18.08     25.62 o 
  -7   0   9     2414.63     2277.59    158.73 o 
  -6   0   9        0.54      -28.78     20.65 o 
  -5   0   9     2517.85     2492.43    116.09 o 
  -4   0   9      801.33      803.98     51.52 o 
  -3   0   9      912.54      852.06     53.52 o 
  -2   0   9     4035.66     4441.87    151.76 o 
  -1   0   9      255.61      302.71     37.70 o 
   0   0   9     6190.01     6219.64    368.57 o 
   2   0   9      539.28      594.42     65.77 o 
   3   0   9      914.82      899.40     86.08 o 
   4   0   9        5.56      -20.39     29.79 o 
   5   0   9      919.87     1055.17    104.54 o 
 -11   1   9      160.51      170.74     56.00 o 
 -10   1   9      171.40      119.33     47.74 o 
  -9   1   9     2023.91     1832.42    138.67 o 
  -8   1   9       19.65      -37.73     25.16 o 
  -7   1   9     1688.27     1664.72    125.14 o 
  -6   1   9      411.57      361.64     38.31 o 
  -5   1   9      752.37      766.23    118.68 o 
  -4   1   9     2169.03     2399.40    317.77 o 
  -3   1   9       53.28       15.01     20.32 o 
  -2   1   9     5127.70     4989.81    302.92 o 
  -1   1   9      307.57      280.08     51.74 o 
   0   1   9     1038.69     1179.85    100.45 o 
   1   1   9     1872.22     1848.89    137.87 o 
   2   1   9      199.44      148.15     41.38 o 
   3   1   9     1782.25     1581.03    127.12 o 
   4   1   9        0.29      -27.51     36.66 o 
   5   1   9      473.90      488.65     80.27 o 
 -11   2   9      682.44      741.26     83.26 o 
 -10   2   9        0.14      -13.90     32.82 o 
  -9   2   9     1553.81     1792.89    137.70 o 
  -8   2   9      220.50      225.09     49.38 o 
  -7   2   9      687.56      651.59     69.36 o 
  -6   2   9     1554.93     1719.52    115.75 o 
  -5   2   9       99.24       41.13     25.79 o 
  -4   2   9     3195.16     3118.44    144.73 o 
  -3   2   9       44.72       -1.38     33.27 o 
  -2   2   9     1227.70     1323.57     75.82 o 
  -1   2   9     2306.84     2390.68    167.87 o 
   0   2   9      310.51      175.67     47.53 o 
   1   2   9     2269.98     2036.65    151.27 o 
   2   2   9       22.39      -10.91     32.91 o 
   3   2   9     1135.96     1239.10    112.29 o 
   4   2   9      171.83      147.94     60.55 o 
 -11   3   9      577.76      621.47     75.59 o 
 -10   3   9       35.10        4.59     38.68 o 
  -9   3   9      114.78       87.60     42.30 o 
  -8   3   9     1328.05     1324.17    109.72 o 
  -7   3   9       33.75       18.60     25.93 o 
  -6   3   9     3008.83     3196.86    150.36 o 
  -5   3   9      214.83      205.26     36.54 o 
  -4   3   9     1904.32     2027.11    112.99 o 
  -3   3   9      694.49      659.96     51.60 o 
  -2   3   9       38.18      -25.38     20.05 o 
  -1   3   9     2200.19     2063.49    153.38 o 
   0   3   9       29.86        3.33     34.34 o 
   1   3   9      647.26      523.71     77.32 o 
   2   3   9      266.57      171.33     54.06 o 
   3   3   9      149.81      132.10     56.29 o 
 -10   4   9      649.78      691.88     80.31 o 
  -9   4   9       14.68       -0.76     31.01 o 
  -8   4   9     1211.30     1258.53     78.20 o 
  -7   4   9       45.43      -21.52     28.21 o 
  -6   4   9     1058.58     1170.59     79.85 o 
  -5   4   9      759.08      819.18     59.59 o 
  -4   4   9       76.59       55.15     27.00 o 
  -3   4   9     1739.36     1707.48     94.93 o 
  -2   4   9       86.25      107.99     42.60 o 
  -1   4   9      872.57      912.12     91.22 o 
   0   4   9      199.12      115.20     45.59 o 
   1   4   9      119.31       77.11     45.97 o 
   2   4   9      622.17      696.85     87.47 o 
 -10   5   9      653.22      696.47     78.79 o 
  -9   5   9        0.35        0.88     33.16 o 
  -8   5   9      334.45      325.98     49.76 o 
  -7   5   9      308.88      312.98     44.57 o 
  -6   5   9       44.21       11.52     28.80 o 
  -5   5   9     1313.62     1370.10     82.60 o 
  -4   5   9        0.18      -32.56     21.82 o 
  -3   5   9     1212.12     1227.55    113.05 o 
  -2   5   9      203.50      181.73     51.32 o 
  -1   5   9       88.93       79.89     47.91 o 
   0   5   9      490.49      512.50     84.65 o 
   1   5   9       22.08      -17.70     46.43 o 
  -9   6   9      140.28      127.25     36.96 o 
  -8   6   9        0.11       -9.06     28.07 o 
  -7   6   9      795.98      852.09    110.86 o 
  -6   6   9       58.10       10.91     26.68 o 
  -5   6   9      541.53      610.41     69.04 o 
  -4   6   9       97.94       59.65     41.53 o 
  -3   6   9        8.15       -0.55     37.88 o 
  -2   6   9      487.06      474.41     78.58 o 
  -1   6   9       53.46       11.29     39.36 o 
   0   6   9      367.58      414.32     76.81 o 
  -8   7   9       25.25      -39.26     30.93 o 
  -7   7   9      254.73      285.67     45.85 o 
  -6   7   9        9.67      -22.08     29.99 o 
  -5   7   9        1.03      -17.63     29.21 o 
  -4   7   9      343.18      413.19     80.48 o 
  -3   7   9       68.45       68.47     53.68 o 
  -2   7   9      308.77      276.08     69.82 o 
  -2 -11  10        5.17      -26.21     36.45 o 
  -1 -11  10      101.20      136.27     51.79 o 
   0 -11  10        2.46      -54.40     38.18 o 
   1 -11  10      152.41      205.25     64.97 o 
   2 -11  10       12.14        4.38     50.02 o 
   3 -11  10        5.36      -22.88     21.13 o 
   4 -11  10      135.62       85.36     27.70 o 
  -4 -10  10        0.53       -3.75     35.14 o 
  -3 -10  10      191.50      110.31     48.50 o 
  -2 -10  10       22.41       31.64     35.86 o 
  -1 -10  10      219.46      154.01     54.78 o 
   0 -10  10       55.05       47.23     45.46 o 
   1 -10  10       11.75      -39.31     41.08 o 
   2 -10  10      176.39      213.26     31.42 o 
   3 -10  10        2.99      -26.70     20.52 o 
   4 -10  10      339.01      469.16     42.19 o 
   5 -10  10        5.29       -6.83     21.38 o 
  -5  -9  10      228.66      214.09     50.82 o 
  -4  -9  10        8.24       16.26     33.25 o 
  -3  -9  10      256.48      158.22     47.53 o 
  -2  -9  10       57.78       48.25     37.00 o 
  -1  -9  10      177.70      115.20     46.94 o 
   0  -9  10      544.88      619.28     84.06 o 
   1  -9  10        1.36      -23.85     36.74 o 
   2  -9  10      706.27      835.46     53.79 o 
   3  -9  10       38.97       15.47     20.61 o 
   4  -9  10      183.08      172.96     40.94 o 
   5  -9  10      211.63      213.54     45.94 o 
   6  -9  10        9.43      -18.33     37.96 o 
  -6  -8  10        0.32       14.54     37.71 o 
  -5  -8  10      252.20      195.01     46.81 o 
  -4  -8  10       39.14       -3.92     27.73 o 
  -3  -8  10      165.76      170.69     44.03 o 
  -2  -8  10      525.72      514.78     63.75 o 
  -1  -8  10       17.40      -43.19     32.66 o 
   0  -8  10     1632.60     1604.00    127.00 o 
   1  -8  10      130.91      107.03     29.75 o 
   2  -8  10      326.88      344.94     45.94 o 
   3  -8  10      393.24      421.73     51.20 o 
   4  -8  10       49.90       71.59     32.34 o 
   5  -8  10      490.58      592.43     82.84 o 
   6  -8  10        6.06      -48.54     36.62 o 
  -7  -7  10      423.90      434.76     70.87 o 
  -6  -7  10       96.92      111.83     42.47 o 
  -5  -7  10      161.45      147.81     45.04 o 
  -4  -7  10      898.49      947.98    112.57 o 
  -3  -7  10       15.15      -15.08     27.05 o 
  -2  -7  10      867.14      780.70     73.74 o 
  -1  -7  10       66.81       93.04     37.46 o 
   0  -7  10      703.58      714.36     50.82 o 
   1  -7  10      646.02      801.46     55.96 o 
   2  -7  10      142.77      169.52     42.94 o 
   3  -7  10     1795.06     1901.57    104.21 o 
   4  -7  10      134.24       92.57     34.27 o 
   5  -7  10      511.16      488.19     78.71 o 
   6  -7  10      196.64      226.82     64.97 o 
  -8  -6  10      120.82      149.58     53.51 o 
  -7  -6  10      354.22      356.09     60.38 o 
  -6  -6  10     1177.49     1104.14     92.78 o 
  -5  -6  10       14.74        3.24     21.26 o 
  -4  -6  10     1162.60     1076.13     61.69 o 
  -3  -6  10      173.30      190.39     45.87 o 
  -2  -6  10      717.79      681.11     45.53 o 
  -1  -6  10      532.73      579.22     43.40 o 
   0  -6  10       24.20       18.65     20.37 o 
   1  -6  10     2337.26     2486.03    126.20 o 
   2  -6  10      296.27      293.81     39.80 o 
   3  -6  10     1130.64     1064.31     71.03 o 
   4  -6  10      420.56      589.82     78.54 o 
   5  -6  10      290.06      437.50     74.54 o 
   6  -6  10      565.06      612.62     91.44 o 
  -9  -5  10      109.01       46.60     42.52 o 
  -8  -5  10      556.14      598.00     71.63 o 
  -7  -5  10       47.93       86.93     36.62 o 
  -6  -5  10     1518.50     1404.24     96.85 o 
  -5  -5  10       84.31       57.46     22.82 o 
  -4  -5  10     1070.07     1013.40     71.72 o 
  -3  -5  10     1028.62      952.74     54.86 o 
  -2  -5  10       44.93       11.34     16.49 o 
  -1  -5  10     2452.06     2724.39    100.55 o 
   0  -5  10      110.03       75.93     18.95 o 
   1  -5  10     1854.86     1898.39     97.14 o 
   2  -5  10      599.00      684.18     52.33 o 
   3  -5  10      353.24      369.30     44.88 o 
   4  -5  10     1372.55     1462.97    124.22 o 
   5  -5  10       18.65       19.89     38.18 o 
   6  -5  10      686.37      752.26     92.91 o 
  -9  -4  10        7.23      -25.11     32.91 o 
  -8  -4  10     1071.53      957.84     85.16 o 
  -7  -4  10       35.09       -1.37     21.67 o 
  -6  -4  10      752.25      599.05     47.07 o 
  -5  -4  10      942.58      936.41     94.89 o 
  -4  -4  10      521.62      484.80     37.18 o 
  -3  -4  10     3561.65     3300.44    142.71 o 
  -2  -4  10       12.41       -5.99     13.75 o 
  -1  -4  10     2665.19     2988.93    109.20 o 
   0  -4  10      367.67      423.85     32.29 o 
   1  -4  10      194.49      214.36     56.74 o 
   2  -4  10     2440.06     2579.62    124.77 o 
   3  -4  10       19.28       13.40     31.18 o 
   4  -4  10      936.56      957.04     95.82 o 
   5  -4  10      183.70      124.85     54.02 o 
   6  -4  10      389.46      448.75     82.50 o 
 -10  -3  10      654.05      757.14     81.62 o 
  -9  -3  10       16.55      -32.42     22.48 o 
  -8  -3  10      668.50      618.54     69.69 o 
  -7  -3  10      821.14      751.08     50.25 o 
  -6  -3  10      132.30      169.56     27.42 o 
  -5  -3  10     2102.62     2031.07    144.17 o 
  -4  -3  10       14.54        2.56     15.21 o 
  -3  -3  10     3260.85     3331.79    117.69 o 
  -2  -3  10      409.38      371.51     29.57 o 
  -1  -3  10       72.99       58.98     17.37 o 
   0  -3  10     1479.06     1625.61     68.37 o 
   1  -3  10       12.13      -14.77     18.60 o 
   2  -3  10     1980.42     1953.81    142.46 o 
   3  -3  10       74.84       37.54     37.21 o 
   4  -3  10      525.84      550.55     79.22 o 
   5  -3  10      605.59      646.41     80.14 o 
   6  -3  10       19.73      -34.76     38.68 o 
 -10  -2  10      310.36      316.95     67.00 o 
  -9  -2  10      188.96      266.26     58.06 o 
  -8  -2  10       43.72       19.51     35.39 o 
  -7  -2  10     1950.94     1767.01     88.41 o 
  -6  -2  10        7.22      -21.97     14.65 o 
  -5  -2  10     1496.07     1470.30     74.00 o 
  -4  -2  10      727.55      578.07     39.27 o 
  -3  -2  10      443.42      437.97     29.82 o 
  -2  -2  10     2027.10     2214.05     84.92 o 
  -1  -2  10       93.98       50.26     17.15 o 
   0  -2  10     2758.63     2829.13    107.48 o 
   1  -2  10        0.13      -31.92     21.28 o 
   2  -2  10      383.42      355.00     56.88 o 
   3  -2  10      437.46      414.62     67.00 o 
   4  -2  10        0.27       -7.96     36.57 o 
   5  -2  10      747.49      734.35     86.04 o 
   6  -2  10       25.92      -34.80     46.56 o 
 -10  -1  10       36.10       -8.01     37.29 o 
  -9  -1  10      794.37      659.09     73.95 o 
  -8  -1  10       26.19       -1.94     25.96 o 
  -7  -1  10     1052.91      985.31     88.61 o 
  -6  -1  10      355.60      352.38     57.56 o 
  -5  -1  10      464.22      466.15     55.58 o 
  -4  -1  10     1957.47     1971.89    119.01 o 
  -3  -1  10       31.81        4.70     14.21 o 
  -2  -1  10     2339.86     2314.15     88.13 o 
  -1  -1  10        8.28      -19.61     13.07 o 
   0  -1  10      329.44      459.94     43.40 o 
   1  -1  10      664.54      634.28     70.45 o 
   2  -1  10        1.54      -42.39     28.69 o 
   3  -1  10      608.83      497.54     73.23 o 
   4  -1  10       21.48       28.99     38.85 o 
   5  -1  10      257.18      293.14     68.56 o 
 -10   0  10        0.17      -14.87     29.96 o 
  -9   0  10      704.14      643.38     73.61 o 
  -8   0  10       58.56       25.75     31.90 o 
  -7   0  10      230.92      228.76     49.00 o 
  -6   0  10      816.22      801.81     79.01 o 
  -5   0  10      382.69      411.86     41.66 o 
  -4   0  10     1260.52     1231.10     70.80 o 
  -3   0  10       35.89       -6.77     20.08 o 
  -2   0  10      123.61      141.43     28.82 o 
  -1   0  10      653.31      576.44     47.88 o 
   0   0  10        7.86        4.80     26.25 o 
   1   0  10     1533.48     1392.22    112.92 o 
   2   0  10       32.87       16.31     35.02 o 
   3   0  10      337.42      437.88     71.84 o 
   4   0  10       19.56      -14.45     37.96 o 
   5   0  10        7.57        0.38     41.50 o 
 -10   1  10        7.05      -43.61     29.96 o 
  -9   1  10       31.95       47.70     37.71 o 
  -8   1  10      411.79      396.84     64.17 o 
  -7   1  10      163.83      186.41     46.39 o 
  -6   1  10     1140.90     1195.49    101.21 o 
  -5   1  10       24.73       13.37     21.87 o 
  -4   1  10      231.00      237.96     34.19 o 
  -3   1  10      284.35      212.58     32.38 o 
  -2   1  10        0.26      -23.93     18.50 o 
  -1   1  10     1232.52     1275.95    169.24 o 
   0   1  10      574.72      471.46     67.75 o 
   1   1  10      161.80      258.80     54.10 o 
   2   1  10       15.39      -28.44     35.77 o 
   3   1  10       20.73       -8.93     41.25 o 
   4   1  10      235.56      182.70     56.46 o 
 -10   2  10      193.58      254.71     60.42 o 
  -9   2  10      190.66      185.90     51.53 o 
  -8   2  10      546.75      537.74     67.04 o 
  -7   2  10      111.20      124.26     43.32 o 
  -6   2  10      478.94      487.74     46.60 o 
  -5   2  10      316.30      313.22     41.86 o 
  -4   2  10      180.96      210.82     50.44 o 
  -3   2  10      289.99      290.19     38.22 o 
  -2   2  10      619.26      545.84     49.89 o 
  -1   2  10      230.69      231.12     53.47 o 
   0   2  10       30.53       14.92     38.13 o 
   1   2  10       94.61       46.86     38.47 o 
   2   2  10      146.69      128.56     49.80 o 
   3   2  10      208.26      145.29     51.83 o 
 -10   3  10      340.05      431.81     71.34 o 
  -9   3  10      136.00      198.97     53.47 o 
  -8   3  10       84.67      102.60     44.92 o 
  -7   3  10        3.21      -14.68     24.04 o 
  -6   3  10      480.76      640.63     56.21 o 
  -5   3  10      445.33      548.12     54.77 o 
  -4   3  10      523.29      548.97     53.79 o 
  -3   3  10      152.15      107.33     30.32 o 
  -2   3  10       30.09      -32.49     21.66 o 
  -1   3  10       33.82       46.94     41.88 o 
   0   3  10       53.95        2.70     40.87 o 
   1   3  10      382.33      340.97     66.91 o 
   2   3  10       96.46       88.23     55.87 o 
 -10   4  10       14.65      -44.62     35.27 o 
  -9   4  10        7.31       42.94     41.76 o 
  -8   4  10      163.64      270.85     55.62 o 
  -7   4  10      275.96      320.92     45.83 o 
  -6   4  10      638.37      683.73     57.78 o 
  -5   4  10       57.83       26.71     27.01 o 
  -4   4  10      134.81      136.92     34.16 o 
  -3   4  10      189.46      158.69     37.88 o 
  -2   4  10       69.87       28.44     41.29 o 
  -1   4  10      472.74      423.59     74.33 o 
   0   4  10       19.82       11.42     43.61 o 
   1   4  10      222.47      181.10     58.61 o 
  -9   5  10      104.11      140.40     52.84 o 
  -8   5  10      235.38      281.43     45.54 o 
  -7   5  10       67.62      111.04     37.98 o 
  -6   5  10       39.74      -10.23     27.55 o 
  -5   5  10      214.86      233.15     42.64 o 
  -4   5  10        0.33      -20.05     29.16 o 
  -3   5  10      848.59      745.68     88.15 o 
  -2   5  10       23.91       -7.46     38.81 o 
  -1   5  10      284.60      360.22     76.18 o 
   0   5  10       33.27       14.75     45.46 o 
  -8   6  10       70.92       41.57     37.57 o 
  -7   6  10      161.39      159.87     45.99 o 
  -6   6  10       10.12      -34.80     28.16 o 
  -5   6  10      357.17      415.61     57.71 o 
  -4   6  10       29.82       27.39     45.84 o 
  -3   6  10      332.42      444.07     83.81 o 
  -2   6  10       83.84       45.89     47.70 o 
  -1 -11  11      113.20       65.90     53.34 o 
   0 -11  11      218.62      235.75     71.13 o 
   1 -11  11       10.73       55.83     54.95 o 
   2 -11  11      271.00      308.56     76.56 o 
   3 -11  11       43.76       40.53     56.04 o 
  -4 -10  11       48.35       99.15     48.58 o 
  -3 -10  11       90.74       44.45     40.41 o 
  -2 -10  11      309.40      393.85     70.83 o 
  -1 -10  11       56.36       41.08     44.33 o 
   0 -10  11      671.95      758.58     87.85 o 
   1 -10  11       72.55       77.83     52.46 o 
   2 -10  11      155.47       86.51     63.25 o 
   3 -10  11      121.77      155.36     43.38 o 
   4 -10  11        8.43        1.09     35.69 o 
  -5  -9  11       91.93      128.30     46.48 o 
  -4  -9  11      304.60      321.58     61.60 o 
  -3  -9  11        3.60      -34.93     28.44 o 
  -2  -9  11      560.94      599.30     71.13 o 
  -1  -9  11      113.27       69.36     43.74 o 
   0  -9  11      416.66      521.18     78.79 o 
   1  -9  11      185.98      183.50     60.51 o 
   2  -9  11       14.94       -8.40     28.56 o 
   3  -9  11      483.63      632.60    103.28 o 
   4  -9  11        0.06      -23.22     31.02 o 
   5  -9  11      150.10      156.50     42.41 o 
  -6  -8  11      233.23      291.16     58.15 o 
  -5  -8  11       12.31      -17.99     34.68 o 
  -4  -8  11      569.23      514.10     62.78 o 
  -3  -8  11       10.00       10.15     32.95 o 
  -2  -8  11      287.61      251.55     54.02 o 
  -1  -8  11      282.30      314.21     61.01 o 
   0  -8  11       10.10       34.00     38.93 o 
   1  -8  11      568.97      709.02     59.25 o 
   2  -8  11        3.62       -3.66     26.77 o 
   3  -8  11      366.41      416.34     60.95 o 
   4  -8  11       51.10       30.12     33.03 o 
   5  -8  11       29.77       -4.80     38.77 o 
  -7  -7  11        6.42        7.88     39.36 o 
  -6  -7  11      413.88      494.03     50.48 o 
  -5  -7  11        0.75      -15.74     23.15 o 
  -4  -7  11      260.09      346.32     56.88 o 
  -3  -7  11      169.59      181.52     46.27 o 
  -2  -7  11        5.27      -23.76     28.65 o 
  -1  -7  11      727.23      693.77     75.68 o 
   0  -7  11        4.83       -4.43     23.11 o 
   1  -7  11      368.97      441.12     48.13 o 
   2  -7  11       17.67       -4.73     32.28 o 
   3  -7  11       50.76       48.23     31.03 o 
   4  -7  11      362.76      391.16     69.95 o 
   5  -7  11       41.41       61.69     50.48 o 
  -8  -6  11      250.58      261.12     58.11 o 
  -7  -6  11        5.57      -28.43     24.35 o 
  -6  -6  11       95.93      110.51     34.30 o 
  -5  -6  11      107.05       71.56     23.41 o 
  -4  -6  11        3.85       -2.89     17.80 o 
  -3  -6  11      603.74      567.11     42.32 o 
  -2  -6  11       29.25      -34.09     26.21 o 
  -1  -6  11      704.09      677.42     71.00 o 
   0  -6  11       79.15       45.05     24.00 o 
   1  -6  11        3.48      -17.34     21.00 o 
   2  -6  11      462.44      553.55     58.97 o 
   3  -6  11       93.24       54.86     32.30 o 
   4  -6  11      140.83      118.53     50.94 o 
   5  -6  11        0.89       -7.50     44.71 o 
  -8  -5  11      101.90      104.77     33.00 o 
  -7  -5  11       75.75       61.21     28.59 o 
  -6  -5  11       24.71       -6.37     32.21 o 
  -5  -5  11      519.07      467.05     39.50 o 
  -4  -5  11      204.74      143.56     28.33 o 
  -3  -5  11      420.81      391.76     36.91 o 
  -2  -5  11       14.75        3.86     19.76 o 
  -1  -5  11       82.02       84.25     20.71 o 
   0  -5  11      224.58      271.71     36.86 o 
   1  -5  11      109.69       84.54     30.06 o 
   2  -5  11      385.75      381.62     46.83 o 
   3  -5  11       45.65        3.58     32.78 o 
   4  -5  11        0.62      -13.32     40.66 o 
   5  -5  11       18.99        7.63     46.52 o 
  -9  -4  11       20.52       25.12     30.14 o 
  -8  -4  11        1.26      -22.80     22.56 o 
  -7  -4  11      398.21      394.62     60.97 o 
  -6  -4  11      502.35      482.97     41.55 o 
  -5  -4  11      128.38      149.01     26.60 o 
  -4  -4  11        4.32       -5.63     17.84 o 
  -3  -4  11      105.35      135.21     26.56 o 
  -2  -4  11      245.04      248.84     36.00 o 
  -1  -4  11      227.76      263.65     27.66 o 
   0  -4  11      363.47      411.15     51.75 o 
   1  -4  11      329.63      353.58     50.94 o 
   2  -4  11        0.56        3.88     31.43 o 
   3  -4  11       15.13       33.58     37.46 o 
   4  -4  11      271.01      323.98     63.08 o 
   5  -4  11       92.68       59.41     52.46 o 
  -9  -3  11       56.43       10.62     43.99 o 
  -8  -3  11      223.00      268.70     58.53 o 
  -7  -3  11      109.85      104.48     26.98 o 
  -6  -3  11       56.60       67.08     29.62 o 
  -5  -3  11       14.20        1.77     17.93 o 
  -4  -3  11      246.79      257.14     31.93 o 
  -3  -3  11      571.43      523.82     61.77 o 
  -2  -3  11      442.57      431.62     38.17 o 
  -1  -3  11      627.64      655.28     39.06 o 
   0  -3  11       53.51       53.20     20.07 o 
   1  -3  11        3.89      -32.40     29.54 o 
   2  -3  11      442.07      483.64     67.88 o 
   3  -3  11       13.39      -46.18     32.40 o 
   4  -3  11      430.19      418.20     74.88 o 
   5  -3  11        1.65       14.66     42.85 o 
 -10  -2  11      207.94      224.80     59.07 o 
  -9  -2  11       18.21      -36.62     31.10 o 
  -8  -2  11       45.76       21.57     33.58 o 
  -7  -2  11       21.91      -17.74     32.53 o 
  -6  -2  11       24.82        8.30     28.78 o 
  -5  -2  11      901.67      899.19     81.36 o 
  -4  -2  11      190.19      235.48     30.54 o 
  -3  -2  11      956.66      887.73     50.50 o 
  -2  -2  11      294.24      334.85     30.60 o 
  -1  -2  11       85.52       68.80     19.53 o 
   0  -2  11      663.70      718.71     53.22 o 
   1  -2  11      200.23      175.08     46.77 o 
   2  -2  11      568.37      490.76     62.28 o 
   3  -2  11        3.15       11.67     32.02 o 
   4  -2  11      165.23      150.34     49.30 o 
   5  -2  11      247.71      274.39     62.45 o 
 -10  -1  11       99.14       67.21     43.74 o 
  -9  -1  11       81.46       77.15     41.84 o 
  -8  -1  11       22.62        9.61     34.05 o 
  -7  -1  11      918.87      925.31     88.57 o 
  -6  -1  11        0.56      -30.13     25.41 o 
  -5  -1  11      958.16     1035.71     90.47 o 
  -4  -1  11      129.72      106.69     32.13 o 
  -3  -1  11       18.24      -13.40     21.31 o 
  -2  -1  11      799.03      839.73    102.14 o 
  -1  -1  11       54.07        1.56     32.61 o 
   0  -1  11     1363.40     1275.97    104.79 o 
   1  -1  11       15.28      -33.94     22.63 o 
   2  -1  11      144.92      102.56     42.09 o 
   3  -1  11      398.43      419.13     71.46 o 
   4  -1  11        1.07       -4.80     42.22 o 
 -10   0  11        0.98      -37.80     39.27 o 
  -9   0  11      842.63      762.20     83.26 o 
  -8   0  11        3.94      -12.64     32.61 o 
  -7   0  11      744.54      698.32     76.86 o 
  -6   0  11       50.08       27.73     32.95 o 
  -5   0  11       29.77       -6.11     28.27 o 
  -4   0  11     1064.62     1112.65     70.16 o 
  -3   0  11       27.27       13.19     24.47 o 
  -2   0  11     1472.31     1413.01     85.47 o 
  -1   0  11      126.00      160.98     70.54 o 
   0   0  11      322.63      350.07     62.95 o 
   1   0  11      702.40      625.26     71.38 o 
   2   0  11       57.35       11.17     32.82 o 
   3   0  11      912.26      969.17     96.20 o 
   4   0  11        4.05      -28.74     38.13 o 
 -10   1  11       30.53       73.78     45.21 o 
  -9   1  11      630.54      613.92     73.65 o 
  -8   1  11      129.02      117.52     45.21 o 
  -7   1  11      239.97      241.15     54.90 o 
  -6   1  11     1217.48     1132.83     99.61 o 
  -5   1  11        2.03       -5.74     23.52 o 
  -4   1  11     1713.42     1942.59    103.84 o 
  -3   1  11       22.34      -20.18     20.51 o 
  -2   1  11      329.87      292.94     43.42 o 
  -1   1  11      788.89      632.55     73.44 o 
   0   1  11       13.98      -50.88     33.92 o 
   1   1  11     1006.83      884.90     89.67 o 
   2   1  11       35.47      -55.43     36.95 o 
   3   1  11      475.93      510.35     82.97 o 
 -10   2  11       21.67       -8.81     40.16 o 
  -9   2  11       42.19       39.19     44.88 o 
  -8   2  11      824.24      912.88     91.69 o 
  -7   2  11       32.55       22.21     35.06 o 
  -6   2  11     1780.23     1824.40    101.76 o 
  -5   2  11       44.74       41.14     40.45 o 
  -4   2  11      859.54      925.90     65.46 o 
  -3   2  11      658.06      666.79     54.32 o 
  -2   2  11        3.22      -32.28     21.52 o 
  -1   2  11     1110.31     1176.78    107.87 o 
   0   2  11       26.14      -30.76     37.84 o 
   1   2  11      508.18      448.29     77.83 o 
   2   2  11      168.04      202.76     61.01 o 
 -10   3  11      417.32      577.52     86.00 o 
  -9   3  11        4.10       11.46     40.87 o 
  -8   3  11      695.87      765.53     82.29 o 
  -7   3  11       12.59       -3.24     33.29 o 
  -6   3  11      461.29      526.36     57.38 o 
  -5   3  11      730.20      738.31     62.91 o 
  -4   3  11      173.44      184.35     38.25 o 
  -3   3  11     1727.39     1732.21    102.69 o 
  -2   3  11        5.78      -44.88     34.17 o 
  -1   3  11      607.48      443.61     77.53 o 
   0   3  11      108.26       51.07     50.65 o 
   1   3  11       80.61       24.52     51.15 o 
  -9   4  11        7.17      -29.33     35.52 o 
  -8   4  11      211.33      296.85     64.64 o 
  -7   4  11      341.25      376.83    119.60 o 
  -6   4  11        6.27      -35.40     26.97 o 
  -5   4  11     1079.85     1207.49     80.45 o 
  -4   4  11       31.70      -18.02     27.94 o 
  -3   4  11      890.90      902.47    100.03 o 
  -2   4  11      171.84      125.48     51.36 o 
  -1   4  11       61.44       49.26     48.25 o 
   0   4  11      489.19      411.71     80.86 o 
  -8   5  11       20.50       12.98     43.53 o 
  -7   5  11      698.86      753.20     66.94 o 
  -6   5  11        0.01      -38.77     32.21 o 
  -5   5  11      487.05      620.95     65.05 o 
  -4   5  11      186.60      198.45     41.78 o 
  -3   5  11       33.69       71.84     49.89 o 
  -2   5  11      539.69      619.82     92.91 o 
  -3 -10  12       29.97       36.62     40.20 o 
  -2 -10  12        4.46      -16.48     38.39 o 
  -1 -10  12        0.03      -14.24     38.68 o 
   0 -10  12       83.22      107.66     50.82 o 
   1 -10  12       15.72      -33.12     45.21 o 
   2 -10  12       77.86       31.48     58.11 o 
   3 -10  12        0.03       -6.98     33.39 o 
  -4  -9  12        3.62      -14.37     34.13 o 
  -3  -9  12        4.71       20.69     37.29 o 
  -2  -9  12      104.00      127.38     48.41 o 
  -1  -9  12       12.23       -0.80     38.68 o 
   0  -9  12      242.37      375.94     73.53 o 
   1  -9  12        3.75      -22.88     37.59 o 
   2  -9  12       99.91      112.37     38.31 o 
   3  -9  12       60.34       30.21     35.56 o 
   4  -9  12        1.20       29.68     36.36 o 
  -6  -8  12        6.04       25.20     41.21 o 
  -5  -8  12        8.81      -32.99     33.96 o 
  -4  -8  12      128.71      166.14     47.49 o 
  -3  -8  12        0.68      -14.16     34.93 o 
  -2  -8  12      281.28      231.37     57.60 o 
  -1  -8  12       20.14        5.52     36.28 o 
   0  -8  12      151.48      156.37     53.13 o 
   1  -8  12      200.14      229.26     61.14 o 
   2  -8  12        5.60       -6.56     27.81 o 
   3  -8  12      340.82      308.67     50.21 o 
   4  -8  12        0.87      -42.15     30.98 o 
  -7  -7  12       37.81       23.67     31.58 o 
  -6  -7  12      162.50      207.47     37.41 o 
  -5  -7  12        3.06      -25.11     33.08 o 
  -4  -7  12      403.95      448.20     64.34 o 
  -3  -7  12        5.09      -27.22     28.91 o 
  -2  -7  12      238.36      282.82     56.46 o 
  -1  -7  12      263.27      355.88     64.43 o 
   0  -7  12       12.62      -27.98     33.79 o 
   1  -7  12      517.84      593.46     55.92 o 
   2  -7  12       12.52       52.25     56.63 o 
   3  -7  12      317.75      317.87     49.15 o 
   4  -7  12       59.68        4.59     46.98 o 
  -7  -6  12        1.58        3.50     25.98 o 
  -6  -6  12      532.01      520.99     44.37 o 
  -5  -6  12       32.62       -1.69     22.23 o 
  -4  -6  12      404.15      417.04     42.77 o 
  -3  -6  12      550.25      581.44     65.99 o 
  -2  -6  12       56.31       72.77     38.81 o 
  -1  -6  12      729.76      713.28     78.16 o 
   0  -6  12        3.36      -11.60     23.50 o 
   1  -6  12      697.31      726.20     56.98 o 
   2  -6  12      241.58      300.52     46.60 o 
   3  -6  12       89.93       74.37     49.76 o 
   4  -6  12      427.04      554.30     83.43 o 
  -8  -5  12      439.18      416.53     48.82 o 
  -7  -5  12       29.00       58.88     27.90 o 
  -6  -5  12      285.67      327.24     40.16 o 
  -5  -5  12      318.71      334.20     39.42 o 
  -4  -5  12       78.80       75.12     45.19 o 
  -3  -5  12     1140.97     1132.21     66.00 o 
  -2  -5  12       10.40       -5.29     20.82 o 
  -1  -5  12      984.99     1215.21     72.56 o 
   0  -5  12      421.48      492.05     50.57 o 
   1  -5  12      139.34       98.18     32.75 o 
   2  -5  12      928.78      995.07    103.55 o 
   3  -5  12       41.60       -1.22     40.24 o 
   4  -5  12      502.75      563.02     85.28 o 
  -8  -4  12      251.89      188.90     53.93 o 
  -7  -4  12      267.28      314.08     39.08 o 
  -6  -4  12        9.14      -29.76     19.84 o 
  -5  -4  12      863.23      684.09     57.37 o 
  -4  -4  12        0.41      -13.37     18.48 o 
  -3  -4  12     1448.04     1425.88     77.33 o 
  -2  -4  12      531.57      599.94     48.60 o 
  -1  -4  12      340.27      384.99     34.55 o 
   0  -4  12     1417.01     1574.77     71.61 o 
   1  -4  12       15.34       -4.24     25.83 o 
   2  -4  12     1057.12     1224.10    109.09 o 
   3  -4  12       82.93       75.51     41.38 o 
   4  -4  12      232.40      253.70     60.30 o 
  -9  -3  12      157.24      134.50     51.20 o 
  -8  -3  12        1.37       20.18     41.00 o 
  -7  -3  12      945.72      896.99     88.19 o 
  -6  -3  12       24.81       49.38     33.50 o 
  -5  -3  12     1104.86     1141.17     96.87 o 
  -4  -3  12      341.72      322.05     50.27 o 
  -3  -3  12      320.96      461.24     43.94 o 
  -2  -3  12     1621.15     1727.68     73.86 o 
  -1  -3  12       47.45        4.23     19.08 o 
   0  -3  12     1769.76     2032.15     86.37 o 
   1  -3  12       80.12       53.09     38.13 o 
   2  -3  12      260.43      258.17     54.14 o 
   3  -3  12      422.07      417.19     70.70 o 
   4  -3  12       15.33      -21.57     37.71 o 
  -9  -2  12      682.99      639.84     90.13 o 
  -8  -2  12        1.98      -42.47     30.68 o 
  -7  -2  12      757.61      739.28     79.51 o 
  -6  -2  12      192.57      215.19     49.80 o 
  -5  -2  12      149.87      152.07     44.66 o 
  -4  -2  12     1075.43     1012.74     89.88 o 
  -3  -2  12        0.77      -29.91     19.94 o 
  -2  -2  12     1585.67     1724.56     93.61 o 
  -1  -2  12      266.19      291.41     40.79 o 
   0  -2  12      632.44      534.03     64.81 o 
   1  -2  12      664.52      681.26     77.11 o 
   2  -2  12       60.47      109.89     43.40 o 
   3  -2  12      748.44      781.96     88.49 o 
   4  -2  12        1.48      -51.89     34.59 o 
  -9  -1  12      624.08      627.53     76.73 o 
  -8  -1  12      129.39       76.31     43.44 o 
  -7  -1  12      161.57      218.60     53.60 o 
  -6  -1  12      911.36      885.03     87.10 o 
  -5  -1  12        0.29      -31.14     29.07 o 
  -4  -1  12     1044.28     1197.09    103.65 o 
  -3  -1  12       34.38      -21.48     36.07 o 
  -2  -1  12      495.39      572.92     51.65 o 
  -1  -1  12      760.39      678.50     55.84 o 
   0  -1  12       20.09       10.37     36.28 o 
   1  -1  12     1138.57     1119.22    100.66 o 
   2  -1  12       53.36       42.73     43.82 o 
   3  -1  12      435.86      429.70     75.68 o 
  -9   0  12       75.62        9.69     38.72 o 
  -8   0  12      690.66      642.32     76.31 o 
  -7   0  12       16.15        0.84     32.49 o 
  -6   0  12     1291.89     1521.20    123.37 o 
  -5   0  12       23.64        0.42     35.77 o 
  -4   0  12      259.38      208.75     55.28 o 
  -2   0  12        2.78      -33.38     22.26 o 
  -1   0  12     1127.04     1237.45     78.92 o 
   0   0  12        1.51      -45.00     35.73 o 
   1   0  12      328.78      376.07     68.51 o 
   2   0  12      199.94      198.25     57.60 o 
  -9   1  12        7.16      -38.18     36.15 o 
  -8   1  12      748.07      829.87     88.87 o 
  -7   1  12        1.18      -36.24     32.36 o 
  -6   1  12      277.43      362.08     64.64 o 
  -5   1  12      500.27      564.92     68.56 o 
  -4   1  12        0.48      -35.80     23.87 o 
  -3   1  12      729.11      602.08     55.45 o 
  -2   1  12        3.88      -38.87     25.91 o 
  -1   1  12      480.54      565.59     84.65 o 
   0   1  12       48.09       -7.84     41.25 o 
   1   1  12        2.17      -52.04     38.51 o 
   2   1  12      414.09      340.00     68.39 o 
  -9   2  12        2.47        3.71     39.52 o 
  -8   2  12      138.59      133.74     49.00 o 
  -7   2  12      173.58      176.97     56.80 o 
  -6   2  12       54.88       50.48     45.63 o 
  -5   2  12      690.36      719.86     65.44 o 
  -4   2  12       10.37      -21.56     31.43 o 
  -3   2  12      404.96      470.73     54.54 o 
  -2   2  12       13.36      -25.41     42.14 o 
  -1   2  12        0.18      -47.99     35.44 o 
   0   2  12      314.17      352.26     72.94 o 
   1   2  12       37.69      -44.83     39.82 o 
  -9   3  12       75.24       55.58     43.02 o 
  -8   3  12        5.27      -15.21     41.08 o 
  -7   3  12      470.95      630.02     81.15 o 
  -6   3  12       93.58       87.17     37.39 o 
  -5   3  12      181.39      116.37     38.06 o 
  -4   3  12        9.22      -31.08     27.61 o 
  -3   3  12        6.32       25.23     31.23 o 
  -2   3  12      266.92      197.37     63.16 o 
  -1   3  12       67.58       52.80     51.03 o 
  -8   4  12       31.91       32.57     46.73 o 
  -7   4  12      132.37      140.48     54.82 o 
  -6   4  12       13.32       -7.91     30.46 o 
  -5   4  12        6.27      -18.24     28.28 o 
  -4   4  12      119.10       81.06     37.48 o 
  -3   4  12      163.65      101.38     59.29 o 
  -2   4  12       82.15       48.12     53.85 o 
  -1 -10  13       32.51      -16.64     45.34 o 
   0 -10  13      171.27      201.16     65.82 o 
  -3  -9  13       22.70      -39.19     38.93 o 
  -2  -9  13      168.90      134.12     53.09 o 
  -1  -9  13      192.69      200.27     60.04 o 
   0  -9  13       42.34       57.60     51.24 o 
   1  -9  13      275.24      304.10     74.24 o 
   2  -9  13       19.01       37.08     51.91 o 
  -5  -8  13       21.12      -11.46     37.59 o 
  -4  -8  13      260.90      234.19     57.26 o 
  -3  -8  13      274.32      273.51     58.82 o 
  -2  -8  13       73.79       56.84     42.22 o 
  -1  -8  13      375.54      578.32     85.54 o 
   0  -8  13       12.47      -42.26     40.32 o 
   1  -8  13      322.28      432.95     80.44 o 
   2  -8  13       64.52       54.11     36.63 o 
   3  -8  13       53.62        7.73     35.86 o 
  -6  -7  13      197.08      251.93     57.56 o 
  -5  -7  13      200.28      124.09     49.38 o 
  -4  -7  13      100.49      184.72     49.22 o 
  -3  -7  13      525.90      610.47     79.38 o 
  -2  -7  13        3.41      -36.78     38.60 o 
  -1  -7  13      336.24      479.97     77.36 o 
   0  -7  13       71.31       28.57     48.88 o 
   1  -7  13       69.01       79.38     34.50 o 
   2  -7  13      293.67      356.93     50.89 o 
   3  -7  13        4.47      -11.33     32.42 o 
  -7  -6  13      136.30      129.81     33.63 o 
  -6  -6  13        7.89        1.48     26.18 o 
  -5  -6  13      400.61      432.32     51.66 o 
  -4  -6  13        2.19      -27.01     28.86 o 
  -3  -6  13      406.62      461.73     66.28 o 
  -2  -6  13       98.29      107.15     43.70 o 
  -1  -6  13       46.82       28.61     41.88 o 
   0  -6  13      261.28      317.33     67.80 o 
   1  -6  13        1.92      -37.62     31.85 o 
   2  -6  13      409.57      499.88     68.98 o 
   3  -6  13        3.53       -6.66     43.23 o 
  -7  -5  13      355.86      384.00     45.78 o 
  -6  -5  13       10.90       -9.00     23.42 o 
  -5  -5  13      331.95      327.60     52.54 o 
  -4  -5  13      134.39      137.66     32.42 o 
  -3  -5  13       88.55      132.04     29.42 o 
  -2  -5  13      472.14      593.61     78.29 o 
  -1  -5  13        3.01       -6.70     39.52 o 
   0  -5  13      427.05      500.77     52.58 o 
   1  -5  13        0.26       -2.18     33.41 o 
   2  -5  13       31.05       12.85     41.63 o 
   3  -5  13       75.51       90.51     46.39 o 
  -8  -4  13       15.20      -20.48     42.73 o 
  -7  -4  13      261.81      358.58     64.81 o 
  -6  -4  13        8.90       -6.45     33.58 o 
  -5  -4  13       18.96       24.99     36.41 o 
  -4  -4  13      478.77      462.13     50.82 o 
  -3  -4  13       36.56        9.36     23.07 o 
  -2  -4  13      455.81      547.41     51.11 o 
  -1  -4  13        0.03      -30.61     20.41 o 
   0  -4  13       93.74       51.00     28.26 o 
   1  -4  13       89.71       14.83     38.22 o 
   2  -4  13       50.52       26.08     41.84 o 
   3  -4  13       86.96       46.14     43.91 o 
  -8  -3  13        1.20       -9.31     36.87 o 
  -7  -3  13        0.41      -33.46     31.27 o 
  -6  -3  13      150.80      158.60     47.32 o 
  -5  -3  13       94.09       67.50     36.91 o 
  -4  -3  13      419.84      491.77     71.00 o 
  -3  -3  13        9.84      -34.93     37.37 o 
  -2  -3  13       92.95      144.39     33.27 o 
  -1  -3  13       45.08       10.26     27.99 o 
   0  -3  13      108.76       59.24     41.63 o 
   1  -3  13      311.42      251.55     55.03 o 
   2  -3  13      102.65       94.39     46.52 o 
   3  -3  13       18.89       39.69     46.27 o 
  -9  -2  13        1.99       52.92     47.07 o 
  -8  -2  13       73.64       47.66     39.82 o 
  -7  -2  13       93.39       66.49     40.41 o 
  -6  -2  13      242.02      247.17     56.00 o 
  -5  -2  13       78.15       73.36     36.41 o 
  -4  -2  13       19.60       12.68     36.03 o 
  -3  -2  13       14.26       12.98     39.57 o 
  -2  -2  13      180.03      155.38     35.88 o 
  -1  -2  13      228.75      237.90     41.11 o 
   0  -2  13      200.94      181.44     48.67 o 
   1  -2  13       12.91       -2.99     34.26 o 
   2  -2  13        9.14      -17.61     40.11 o 
  -9  -1  13      160.34      165.01     55.41 o 
  -8  -1  13       95.21       42.01     39.90 o 
  -7  -1  13      134.16       96.07     46.22 o 
  -6  -1  13        8.36       25.37     39.10 o 
  -5  -1  13       18.41      -47.61     32.82 o 
  -4  -1  13      304.41      430.88     69.48 o 
  -3  -1  13      102.44       64.55     48.22 o 
  -2  -1  13      165.63      103.36     32.79 o 
  -1  -1  13       26.00       44.58     30.32 o 
   0  -1  13       51.78       30.72     38.85 o 
   1  -1  13      107.08       98.98     44.03 o 
   2  -1  13       15.43      -15.80     39.44 o 
  -9   0  13      119.33      117.52     52.16 o 
  -8   0  13        9.07      -38.77     39.10 o 
  -7   0  13        9.01      -32.11     39.90 o 
  -6   0  13      329.51      378.51     67.38 o 
  -5   0  13       93.44       97.00     47.87 o 
  -4   0  13      404.25      401.93     51.26 o 
  -3   0  13        9.88       -0.58     27.81 o 
  -2   0  13       37.21      -34.83     28.56 o 
  -1   0  13      162.68      107.11     51.70 o 
   0   0  13       18.48      -11.71     37.80 o 
   1   0  13      297.49      377.29     71.72 o 
  -8   1  13      237.81      260.23     60.17 o 
  -7   1  13       13.53      -40.45     34.05 o 
  -6   1  13      647.84      678.98     81.62 o 
  -5   1  13        0.88       18.29     43.48 o 
  -4   1  13      183.42      190.02     42.27 o 
  -3   1  13      272.26      267.76     51.76 o 
  -2   1  13       56.75       39.81     36.47 o 
  -1   1  13      309.77      293.44     64.34 o 
   0   1  13        1.22      -58.72     39.14 o 
  -8   2  13      280.57      366.84     73.95 o 
  -7   2  13        2.56        2.06     38.22 o 
  -6   2  13       76.23       29.03     48.41 o 
  -5   2  13      233.54      206.96     43.61 o 
  -4   2  13        2.41      -23.34     32.40 o 
  -3   2  13      669.95      663.82     63.07 o 
  -2   2  13        1.76      -34.26     43.82 o 
  -1   2  13      265.63      319.73     74.62 o 
  -7   3  13      158.83      242.45     60.93 o 
  -6   3  13        0.01        5.22     47.11 o 
  -5   3  13      491.61      533.04     63.18 o 
  -4   3  13        0.05      -31.11     32.69 o 
  -3   3  13      351.63      294.74     76.18 o 
  -1  -9  14       30.58       41.80     44.71 o 
  -4  -8  14       48.55       43.95     41.08 o 
  -3  -8  14        4.03        6.99     43.06 o 
  -2  -8  14       24.06       25.83     44.79 o 
  -1  -8  14       21.71       20.56     46.86 o 
   0  -8  14        1.12      -15.76     42.43 o 
   1  -8  14       56.30       46.31     55.91 o 
  -5  -7  14        1.83       18.46     41.55 o 
  -4  -7  14       41.08       33.20     38.89 o 
  -3  -7  14       33.22       54.57     41.21 o 
  -2  -7  14        0.07      -15.04     40.16 o 
  -1  -7  14      179.01      263.65     62.91 o 
   0  -7  14        1.56      -36.45     43.27 o 
   1  -7  14       84.35       60.93     55.54 o 
   2  -7  14       11.35      -17.25     31.37 o 
  -6  -6  14       38.01       23.08     26.70 o 
  -5  -6  14       32.46      -32.66     35.69 o 
  -4  -6  14        0.33       -2.95     36.57 o 
  -3  -6  14      308.86      316.27     57.85 o 
  -2  -6  14        0.10      -20.69     33.79 o 
  -1  -6  14      172.44      244.73     56.97 o 
   0  -6  14       48.62       57.35     46.98 o 
   1  -6  14       20.46       20.34     47.63 o 
   2  -6  14      122.53      128.98     52.92 o 
  -7  -5  14       65.46       71.25     44.33 o 
  -6  -5  14        5.91       -5.22     37.88 o 
  -5  -5  14      277.49      201.12     53.51 o 
  -4  -5  14        1.74      -24.25     22.41 o 
  -3  -5  14      248.42      229.56     55.07 o 
  -2  -5  14       71.37       71.38     46.98 o 
  -1  -5  14       86.43       76.22     43.91 o 
   0  -5  14      366.26      404.76     62.26 o 
   1  -5  14        0.72        0.55     27.67 o 
   2  -5  14      258.84      268.32     64.93 o 
  -7  -4  14      260.28      234.23     61.31 o 
  -6  -4  14        0.76      -11.29     36.24 o 
  -5  -4  14      294.79      290.61     56.97 o 
  -4  -4  14       33.78       20.82     38.13 o 
  -3  -4  14       67.24       21.62     42.39 o 
  -2  -4  14      648.71      708.69     82.21 o 
   0  -4  14      511.86      564.52     56.88 o 
   1  -4  14       62.14       78.79     47.70 o 
   2  -4  14      130.65      184.14     57.26 o 
  -7  -3  14      281.28      329.59     67.97 o 
  -6  -3  14       49.96       29.03     39.23 o 
  -5  -3  14       59.25       38.51     38.89 o 
  -4  -3  14      494.46      574.11     70.96 o 
  -3  -3  14        2.92       19.89     39.78 o 
  -2  -3  14      635.85      674.14     77.87 o 
  -1  -3  14      113.36       72.25     33.92 o 
   0  -3  14      323.93      335.36     67.04 o 
   1  -3  14      267.71      251.89     60.76 o 
  -8  -2  14       73.73       79.30     48.37 o 
  -7  -2  14       88.10       25.66     46.94 o 
  -6  -2  14      383.33      399.37     71.63 o 
  -5  -2  14        1.30      -20.31     36.87 o 
  -4  -2  14      565.86      615.44     75.72 o 
  -3  -2  14       23.60      -24.31     35.94 o 
  -2  -2  14      312.32      265.78     45.26 o 
  -1  -2  14      403.84      514.13    117.92 o 
   0  -2  14       16.17      -27.26     34.80 o 
   1  -2  14      479.96      534.12     76.73 o 
  -7  -1  14       21.17       10.70     38.43 o 
  -6  -1  14      714.53      741.51     84.27 o 
  -5  -1  14       55.41       70.75     51.24 o 
  -4  -1  14      331.21      497.63     77.70 o 
  -3  -1  14      327.96      461.46     55.23 o 
  -2  -1  14        9.55      -22.02     35.25 o 
  -1  -1  14      528.29      641.02     89.83 o 
   0  -1  14       21.88       43.27     47.87 o 
  -7   0  14       22.51       -8.55     41.46 o 
  -6   0  14      179.03      221.76     59.96 o 
  -5   0  14      361.35      504.62     82.25 o 
  -4   0  14       50.08       15.67     44.58 o 
  -3   0  14      595.15      677.86     62.33 o 
  -2   0  14        0.40      -44.20     29.47 o 
  -1   0  14      331.42      299.71     71.34 o 
  -7   1  14      173.49      167.87     56.84 o 
  -6   1  14        0.32      -30.17     43.06 o 
  -5   1  14      516.83      697.86     97.92 o 
  -4   1  14        4.60      -42.04     33.22 o 
  -3   1  14      384.08      530.60     65.00 o 
  -2   1  14      127.09      104.58     52.67 o 
  -5   2  14      209.19      270.22     66.11 o 
  -3  -7  15      201.26      189.74     54.06 o 
  -2  -7  15       70.38       70.20     49.47 o 
  -1  -7  15       71.73       83.81     56.04 o 
  -4  -6  15       91.84      116.97     46.14 o 
  -3  -6  15       77.26       50.35     46.52 o 
  -2  -6  15      250.98      333.51     66.03 o 
  -1  -6  15       12.43       37.88     49.38 o 
   0  -6  15      202.53      173.81     61.18 o 
  -5  -5  15       43.22       27.26     38.55 o 
  -6  -4  15      195.07      202.38     55.62 o 
  -5  -4  15        0.43      -56.63     37.75 o 
  -4  -4  15      229.50      244.64     56.13 o 
   0  -4  15        0.34      -27.39     41.80 o 
  -6  -3  15      279.68      203.69     60.04 o 
  -5  -3  15        2.62      -32.32     39.23 o 
  -4  -3  15       64.13       34.47     48.25 o 
  -3  -3  15       92.02       59.16     49.05 o 
  -2  -3  15        0.31       12.77     40.07 o 
  -1  -3  15      214.00      251.01     63.46 o 
  -6  -2  15       76.72       50.61     48.33 o 
  -5  -2  15      114.57      116.25     54.99 o 
  -4  -2  15        0.21       17.32     47.28 o 
  -3  -2  15      155.80      188.52     57.90 o 
  -2  -2  15       15.85       -9.90     47.28 o 
  -1  -2  15       93.81       77.74     48.08 o 
  -6  -1  15       16.32       78.71     52.92 o 
  -5  -1  15      165.11      188.52     60.17 o 
  -4  -1  15       40.58       21.83     43.36 o 
  -3  -1  15       51.09        2.70     43.70 o 
  -2  -1  15        2.34      -23.33     35.30 o 
                                                 
